# Supplementary material for: 4-(Dimethylamino)pyridinium dibromidotriphenyl­stannate(IV)
Source: Acta Crystallogr Sect E Struct Rep Online. 2008 Apr 26;64(Pt 5):m720. doi: 10.1107/S1600536808011094 (PMC2961257; doi:10.1107/S1600536808011094)
Supplement: Supplementary file 1 [file e-64-0m720-sup1.cif]

##############################################################################
###                                                                        ###
###        Electronic paper (Acta Crystallographica Section E)             ###
###                                                                        ###
##############################################################################
#                                                                            #
# This CIF contains the data in a paper accepted for publication in Acta     #
# Crystallographica Section E. It conforms to the requirements of Notes      #
# for Authors for Section E, and has been peer reviewed under the auspices   #
# of the IUCr Commission on Journals.                                        #
#                                                                            #
# Full details of the Crystallographic Information File format               #
# are given in the paper "The Crystallographic Information File (CIF):       #
# a New Standard Archive File for Crystallography" by S. R. Hall, F. H.      #
# Allen and I. D. Brown [Acta Cryst. (1991), A47, 655-685].                  #
#                                                                            #
# The current version of the core CIF dictionary is obtainable from          #
# ftp://ftp.iucr.org/pub/cif_core.dic. The current version number is 2.4.    #
#                                                                            #
# Software is freely available for graphical display of the structure(s) in  #
# this CIF.  For information consult the CIF home page http://www.iucr.org/  #
# cif/home.html                                                              #
#                                                                            #
# This file may be used for bona fide research purposes within the           #
# scientific community so long as proper attribution is given to the journal # 
# article from which it was obtained.                                        #
#                                                                            #
##############################################################################
                                             
data_global
_audit_creation_method     SHELXL-97
_journal_date_recd_electronic     2008-03-13
_journal_date_accepted     2008-04-20
_journal_name_full     'Acta Crystallographica, Section E'
_journal_year     2008
_journal_volume     64
_journal_issue      5
_journal_page_first     m720
_journal_page_last     m720
_journal_paper_category     QM
_journal_coeditor_code     SG2227
_publ_contact_author
;
     Dr. Seik Weng Ng
     Department of Chemistry
     University of Malaya
     50603 Kuala Lumpur
     Malaysia
;
_publ_contact_author_email     seikweng@um.edu.my
_publ_contact_author_fax     '03 7967 4193'
_publ_contact_author_phone     '03 7967 6778'
_publ_section_title
;
4-(Dimethylamino)pyridinium dibromidotriphenylstannate(IV)
;
loop_
    _publ_author_name
    _publ_author_address
    'Norhafiza, Ilyana'
;
     Department of Chemistry
     University of Malaya
     50603 Kuala Lumpur
     Malaysia
;
    'Lo, Kong Mun'
;
     Department of Chemistry
     University of Malaya
     50603 Kuala Lumpur
     Malaysia
;
    'Ng, Seik Weng'
;
     Department of Chemistry
     University of Malaya
     50603 Kuala Lumpur
     Malaysia
;
data_I
_audit_creation_method     SHELXL-97
_chemical_name_systematic
;
4-(Dimethylamino)pyridinium dibromidotriphenylstannate(IV)
;
_chemical_name_common     ?
_chemical_formula_moiety     'C7 H11 N2 +, C18 H15 Br2 Sn1 -'
_chemical_formula_sum     'C25 H26 Br2 N2 Sn'
_chemical_formula_iupac     '(C7 H11 N2) [Sn Br2 (C6 H5)3]'
_chemical_formula_weight     632.99
_chemical_melting_point     ?
_symmetry_cell_setting     Monoclinic
_symmetry_space_group_name_H-M     'C 2/c'
_symmetry_space_group_name_Hall     '-C 2yc'
loop_
    _symmetry_equiv_pos_as_xyz
    'x, y, z'
    '-x, y, -z+1/2'
    'x+1/2, y+1/2, z'
    '-x+1/2, y+1/2, -z+1/2'
    '-x, -y, -z'
    'x, -y, z-1/2'
    '-x+1/2, -y+1/2, -z'
    'x+1/2, -y+1/2, z-1/2'
_cell_length_a     15.5955(2)
_cell_length_b     10.68970(10)
_cell_length_c     14.8204(2)
_cell_angle_alpha     90.00
_cell_angle_beta     93.9240(10)
_cell_angle_gamma     90.00
_cell_volume     2464.93(5)
_cell_formula_units_Z     4
_cell_measurement_reflns_used     7191
_cell_measurement_theta_min     2.3
_cell_measurement_theta_max     24.8
_cell_measurement_temperature     100
_exptl_crystal_description     Block
_exptl_crystal_colour     Yellow
_exptl_crystal_size_max     0.3
_exptl_crystal_size_mid     0.2
_exptl_crystal_size_min     0.1
_exptl_crystal_density_diffrn     1.706
_exptl_crystal_density_meas     ?
_exptl_crystal_density_method     'not measured'
_exptl_crystal_F_000     1240
_exptl_absorpt_coefficient_mu     4.293
_exptl_absorpt_correction_type     multi-scan
_exptl_absorpt_process_details     '(SADABS; Sheldrick, 1996)'
_exptl_absorpt_correction_T_min     0.368
_exptl_absorpt_correction_T_max     0.651
_diffrn_ambient_temperature     100
_diffrn_radiation_type     MoK\a
_diffrn_radiation_wavelength     0.71073
_diffrn_radiation_source     'fine-focus sealed tube'
_diffrn_radiation_monochromator     graphite
_diffrn_measurement_device_type     'Bruker SMART APEXII'
_diffrn_measurement_method     '\f and \w'
_diffrn_detector_area_resol_mean     ?
_diffrn_reflns_number     24740
_diffrn_reflns_av_R_equivalents     0.0334
_diffrn_reflns_av_sigmaI/netI     0.0174
_diffrn_reflns_theta_min     2.31
_diffrn_reflns_theta_max     27.50
_diffrn_reflns_theta_full     27.50
_diffrn_measured_fraction_theta_max     1.000
_diffrn_measured_fraction_theta_full     1.000
_diffrn_reflns_limit_h_min     -20
_diffrn_reflns_limit_h_max     20
_diffrn_reflns_limit_k_min     -13
_diffrn_reflns_limit_k_max     13
_diffrn_reflns_limit_l_min     -19
_diffrn_reflns_limit_l_max     19
_diffrn_standards_number     0
_diffrn_standards_interval_count     0
_diffrn_standards_interval_time     0
_diffrn_standards_decay_%     0
_reflns_number_total     2840
_reflns_number_gt     2328
_reflns_threshold_expression     I>2\s(I)
_refine_ls_structure_factor_coef     Fsqd
_refine_ls_matrix_type     full
_refine_ls_R_factor_all     0.0351
_refine_ls_R_factor_gt     0.0260
_refine_ls_wR_factor_gt     0.0632
_refine_ls_wR_factor_ref     0.0687
_refine_ls_goodness_of_fit_ref     1.055
_refine_ls_restrained_S_all     1.091
_refine_ls_number_reflns     2840
_refine_ls_number_parameters     180
_refine_ls_number_restraints     69
_refine_ls_hydrogen_treatment     constr
_refine_ls_weighting_scheme     calc
_refine_ls_weighting_details
         'calc w=1/[\s^2^(Fo^2^)+(0.0352P)^2^+2.1489P] where P=(Fo^2^+2Fc^2^)/3'
_atom_sites_solution_hydrogens     geom
_atom_sites_solution_primary     direct
_atom_sites_solution_secondary     difmap
_refine_ls_shift/su_max     0.001
_refine_ls_shift/su_mean     0.000
_refine_diff_density_max     0.341
_refine_diff_density_min     -1.159
_refine_ls_extinction_method     none
_refine_ls_extinction_coef     ?
loop_
    _atom_type_symbol
    _atom_type_description
    _atom_type_scat_dispersion_real
    _atom_type_scat_dispersion_imag
    _atom_type_scat_source
    'C' 'C' 0.0033 0.0016
                         'International Tables Vol C Tables 4.2.6.8 and 6.1.1.4'
    'H' 'H' 0.0000 0.0000
                         'International Tables Vol C Tables 4.2.6.8 and 6.1.1.4'
    'N' 'N' 0.0061 0.0033
                         'International Tables Vol C Tables 4.2.6.8 and 6.1.1.4'
    'Br' 'Br' -0.2901 2.4595
                         'International Tables Vol C Tables 4.2.6.8 and 6.1.1.4'
    'Sn' 'Sn' -0.6537 1.4246
                         'International Tables Vol C Tables 4.2.6.8 and 6.1.1.4'
_computing_data_collection     'APEX2 (Bruker, 2007)'
_computing_cell_refinement     'SAINT (Bruker, 2007)'
_computing_data_reduction     'SAINT (Bruker, 2007)'
_computing_structure_solution     'SHELXS97 (Sheldrick, 2008)'
_computing_structure_refinement     'SHELXL97 (Sheldrick, 2008)'
_computing_molecular_graphics     'X-SEED (Barbour, 2001)'
_computing_publication_material     'publCIF (Westrip, 2008)'
loop_
    _atom_site_type_symbol
    _atom_site_label
    _atom_site_fract_x
    _atom_site_fract_y
    _atom_site_fract_z
    _atom_site_U_iso_or_equiv
    _atom_site_adp_type
    _atom_site_calc_flag
    _atom_site_refinement_flags
    _atom_site_occupancy
    _atom_site_disorder_assembly
    _atom_site_disorder_group
    Sn Sn1 0.5000 0.76516(2) 0.7500 0.03975(9) Uani d S 1 . .
    Br Br1 0.56766(2) 0.76825(3) 0.928473(19) 0.05538(10) Uani d . 1 . .
    C C1 0.60873(15) 0.8708(2) 0.71394(16) 0.0377(5) Uani d . 1 . .
    C C2 0.69169(17) 0.8273(3) 0.73324(19) 0.0504(6) Uani d . 1 . .
    H H2 0.7004 0.7512 0.7629 0.061 Uiso calc R 1 . .
    C C3 0.76163(18) 0.8960(3) 0.7087(2) 0.0613(8) Uani d . 1 . .
    H H3 0.8169 0.8647 0.7206 0.074 Uiso calc R 1 . .
    C C4 0.7501(2) 1.0094(3) 0.6672(2) 0.0647(9) Uani d . 1 . .
    H H4 0.7974 1.0557 0.6515 0.078 Uiso calc R 1 . .
    C C5 0.6686(2) 1.0548(3) 0.6489(2) 0.0648(8) Uani d . 1 . .
    H H5 0.6603 1.1322 0.6210 0.078 Uiso calc R 1 . .
    C C6 0.59864(18) 0.9851(3) 0.6720(2) 0.0518(7) Uani d . 1 . .
    H H6 0.5435 1.0162 0.6588 0.062 Uiso calc R 1 . .
    C C7 0.5000 0.5641(3) 0.7500 0.0372(7) Uani d S 1 . .
    C C8 0.51067(16) 0.4971(3) 0.67160(19) 0.0461(6) Uani d . 1 . .
    H H8 0.5173 0.5399 0.6179 0.055 Uiso calc R 1 . .
    C C9 0.51168(18) 0.3672(3) 0.6717(2) 0.0557(7) Uani d . 1 . .
    H H9 0.5203 0.3239 0.6187 0.067 Uiso calc R 1 . .
    C C10 0.5000 0.3029(4) 0.7500 0.0595(11) Uani d S 1 . .
    H H10 0.5000 0.2159 0.7500 0.071 Uiso calc SR 1 . .
    N N1 0.3033(4) 0.9766(5) 1.0723(4) 0.0750(16) Uani d PDU 0.50 A -1
    H H1 0.3207 1.0468 1.0950 0.090 Uiso calc PR 0.50 A -1
    C C11 0.3619(5) 0.8914(9) 1.0461(4) 0.065(4) Uani d PDU 0.50 A -1
    H H11 0.4203 0.9101 1.0530 0.078 Uiso calc PR 0.50 A -1
    C C12 0.3361(4) 0.7792(6) 1.0100(4) 0.0548(14) Uani d PDU 0.50 A -1
    H H12 0.3757 0.7209 0.9920 0.066 Uiso calc PR 0.50 A -1
    C C13 0.2490(6) 0.7552(8) 1.0011(6) 0.0454(9) Uani d PDU 0.50 A -1
    C C14 0.1886(3) 0.8397(5) 1.0268(4) 0.0547(14) Uani d PDU 0.50 A -1
    H H14 0.1302 0.8215 1.0199 0.066 Uiso calc PR 0.50 A -1
    C C15 0.2171(6) 0.9515(9) 1.0628(6) 0.091(9) Uani d PDU 0.50 A -1
    H H15 0.1778 1.0104 1.0808 0.109 Uiso calc PR 0.50 A -1
    N N2 0.2210(3) 0.6420(4) 0.9598(3) 0.0512(11) Uani d PDU 0.50 A -1
    C C16 0.2813(5) 0.5487(7) 0.9338(7) 0.059(6) Uani d PDU 0.50 A -1
    H H16A 0.3126 0.5803 0.8850 0.089 Uiso calc PR 0.50 A -1
    H H16B 0.2508 0.4744 0.9145 0.089 Uiso calc PR 0.50 A -1
    H H16C 0.3208 0.5295 0.9844 0.089 Uiso calc PR 0.50 A -1
    C C17 0.1314(6) 0.6173(12) 0.9365(9) 0.077(4) Uani d PDU 0.50 A -1
    H H17A 0.0998 0.6239 0.9897 0.116 Uiso calc PR 0.50 A -1
    H H17B 0.1250 0.5345 0.9119 0.116 Uiso calc PR 0.50 A -1
    H H17C 0.1096 0.6772 0.8924 0.116 Uiso calc PR 0.50 A -1
loop_
    _atom_site_aniso_label
    _atom_site_aniso_U_11
    _atom_site_aniso_U_22
    _atom_site_aniso_U_33
    _atom_site_aniso_U_12
    _atom_site_aniso_U_13
    _atom_site_aniso_U_23
    Sn1 0.03660(13) 0.03341(14) 0.04972(15) 0.000 0.00641(10) 0.000
    Br1 0.05950(19) 0.0641(2) 0.04166(16) -0.00651(13) -0.00302(13) -0.00418(12)
    C1 0.0366(12) 0.0376(13) 0.0393(12) -0.0018(10) 0.0044(10) -0.0026(10)
    C2 0.0446(14) 0.0523(17) 0.0544(16) 0.0075(12) 0.0036(12) 0.0014(13)
    C3 0.0356(14) 0.085(2) 0.0640(19) -0.0006(14) 0.0056(13) -0.0193(17)
    C4 0.0598(19) 0.073(2) 0.0630(19) -0.0290(17) 0.0163(15) -0.0189(17)
    C5 0.078(2) 0.0459(17) 0.070(2) -0.0193(15) 0.0078(17) 0.0074(15)
    C6 0.0485(15) 0.0409(15) 0.0651(18) -0.0002(12) -0.0021(13) 0.0052(13)
    C7 0.0311(16) 0.0348(17) 0.0456(19) 0.000 0.0023(14) 0.000
    C8 0.0429(14) 0.0454(14) 0.0503(15) -0.0012(11) 0.0056(11) -0.0031(12)
    C9 0.0529(16) 0.0472(16) 0.0668(19) 0.0020(13) 0.0029(14) -0.0157(14)
    C10 0.055(2) 0.038(2) 0.085(3) 0.000 -0.001(2) 0.000
    N1 0.080(4) 0.075(4) 0.070(3) -0.024(3) 0.002(3) -0.017(3)
    C11 0.057(5) 0.077(7) 0.061(5) -0.010(5) -0.003(4) -0.002(4)
    C12 0.050(3) 0.066(4) 0.049(3) 0.000(3) 0.003(2) 0.004(3)
    C13 0.051(2) 0.050(2) 0.0354(18) -0.0006(18) 0.0071(16) 0.0045(17)
    C14 0.050(3) 0.058(3) 0.057(3) -0.004(3) 0.009(3) -0.007(3)
    C15 0.096(12) 0.091(12) 0.088(12) -0.004(8) 0.017(8) -0.006(8)
    N2 0.061(3) 0.046(2) 0.047(3) -0.002(2) 0.003(2) -0.001(2)
    C16 0.068(8) 0.049(7) 0.061(8) 0.005(5) 0.014(5) -0.018(5)
    C17 0.073(7) 0.068(6) 0.088(6) -0.018(5) -0.005(5) -0.006(5)
loop_
    _geom_bond_atom_site_label_1
    _geom_bond_atom_site_label_2
    _geom_bond_site_symmetry_2
    _geom_bond_distance
    _geom_bond_publ_flag
    Sn1 C1 . 2.135(2) yes
    Sn1 C1 2_656 2.135(2) ?
    Sn1 C7 . 2.149(3) yes
    Sn1 Br1 2_656 2.7801(3) ?
    Sn1 Br1 . 2.7801(3) yes
    C1 C6 . 1.375(4) ?
    C1 C2 . 1.386(3) ?
    C2 C3 . 1.384(4) ?
    C2 H2 . 0.9300 ?
    C3 C4 . 1.365(5) ?
    C3 H3 . 0.9300 ?
    C4 C5 . 1.371(5) ?
    C4 H4 . 0.9300 ?
    C5 C6 . 1.383(4) ?
    C5 H5 . 0.9300 ?
    C6 H6 . 0.9300 ?
    C7 C8 . 1.384(3) ?
    C7 C8 2_656 1.384(3) ?
    C8 C9 . 1.389(4) ?
    C8 H8 . 0.9300 ?
    C9 C10 . 1.372(4) ?
    C9 H9 . 0.9300 ?
    C10 C9 2_656 1.372(4) ?
    C10 H10 . 0.9300 ?
    N1 C11 . 1.366(9) ?
    N1 C15 . 1.369(9) ?
    N1 H1 . 0.8600 ?
    C11 C12 . 1.363(9) ?
    C11 H11 . 0.9300 ?
    C12 C13 . 1.379(9) ?
    C12 H12 . 0.9300 ?
    C13 C14 . 1.378(9) ?
    C13 N2 . 1.412(8) ?
    C14 C15 . 1.370(9) ?
    C14 H14 . 0.9300 ?
    C15 H15 . 0.9300 ?
    N2 C16 . 1.441(7) ?
    N2 C17 . 1.441(8) ?
    C16 H16A . 0.9600 ?
    C16 H16B . 0.9600 ?
    C16 H16C . 0.9600 ?
    C17 H17A . 0.9600 ?
    C17 H17B . 0.9600 ?
    C17 H17C . 0.9600 ?
loop_
    _geom_angle_atom_site_label_1
    _geom_angle_atom_site_label_2
    _geom_angle_atom_site_label_3
    _geom_angle_site_symmetry_1
    _geom_angle_site_symmetry_3
    _geom_angle
    _geom_angle_publ_flag
    C1 Sn1 C1 . 2_656 116.17(13) yes
    C1 Sn1 C7 . . 121.92(6) yes
    C1 Sn1 C7 2_656 . 121.92(6) ?
    C1 Sn1 Br1 . . 88.61(6) yes
    C1 Sn1 Br1 . 2_656 90.68(6) yes
    C1 Sn1 Br1 2_656 2_656 88.61(6) ?
    C7 Sn1 Br1 . . 90.680(10)
                            yes
    C7 Sn1 Br1 . 2_656 90.680(10)
                                ?
    C1 Sn1 Br1 2_656 . 90.68(6) ?
    Br1 Sn1 Br1 . 2_656 178.64(2) yes
    C6 C1 C2 . . 117.9(2) ?
    C6 C1 Sn1 . . 120.98(18) ?
    C2 C1 Sn1 . . 121.13(19) ?
    C3 C2 C1 . . 120.6(3) ?
    C3 C2 H2 . . 119.7 ?
    C1 C2 H2 . . 119.7 ?
    C4 C3 C2 . . 120.5(3) ?
    C4 C3 H3 . . 119.7 ?
    C2 C3 H3 . . 119.7 ?
    C3 C4 C5 . . 119.7(3) ?
    C3 C4 H4 . . 120.2 ?
    C5 C4 H4 . . 120.2 ?
    C4 C5 C6 . . 119.8(3) ?
    C4 C5 H5 . . 120.1 ?
    C6 C5 H5 . . 120.1 ?
    C1 C6 C5 . . 121.5(3) ?
    C1 C6 H6 . . 119.2 ?
    C5 C6 H6 . . 119.2 ?
    C8 C7 C8 . 2_656 117.7(3) ?
    C8 C7 Sn1 . . 121.13(17) ?
    C8 C7 Sn1 2_656 . 121.13(17) ?
    C9 C8 C7 . . 121.2(3) ?
    C9 C8 H8 . . 119.4 ?
    C7 C8 H8 . . 119.4 ?
    C10 C9 C8 . . 120.0(3) ?
    C10 C9 H9 . . 120.0 ?
    C8 C9 H9 . . 120.0 ?
    C9 C10 C9 . 2_656 119.8(4) ?
    C9 C10 H10 . . 120.1 ?
    C9 C10 H10 2_656 . 120.1 ?
    C11 N1 C15 . . 120.8(7) ?
    C11 N1 H1 . . 119.6 ?
    C15 N1 H1 . . 119.6 ?
    C12 C11 N1 . . 120.8(7) ?
    C12 C11 H11 . . 119.6 ?
    N1 C11 H11 . . 119.6 ?
    C11 C12 C13 . . 117.7(6) ?
    C11 C12 H12 . . 121.2 ?
    C13 C12 H12 . . 121.2 ?
    C14 C13 C12 . . 122.6(7) ?
    C14 C13 N2 . . 119.0(7) ?
    C12 C13 N2 . . 118.3(7) ?
    C15 C14 C13 . . 118.0(7) ?
    C15 C14 H14 . . 121.0 ?
    C13 C14 H14 . . 121.0 ?
    C14 C15 N1 . . 120.1(7) ?
    C14 C15 H15 . . 120.0 ?
    N1 C15 H15 . . 120.0 ?
    C13 N2 C16 . . 121.4(6) ?
    C13 N2 C17 . . 121.8(7) ?
    C16 N2 C17 . . 116.7(7) ?
loop_
    _geom_torsion_atom_site_label_1
    _geom_torsion_atom_site_label_2
    _geom_torsion_atom_site_label_3
    _geom_torsion_atom_site_label_4
    _geom_torsion_site_symmetry_1
    _geom_torsion_site_symmetry_2
    _geom_torsion_site_symmetry_3
    _geom_torsion_site_symmetry_4
    _geom_torsion
    _geom_torsion_publ_flag
    C1 Sn1 C1 C6 2_656 . . . -32.12(19) ?
    C7 Sn1 C1 C6 . . . . 147.88(19) ?
    Br1 Sn1 C1 C6 2_656 . . . 56.7(2) ?
    Br1 Sn1 C1 C6 . . . . -122.2(2) ?
    C1 Sn1 C1 C2 2_656 . . . 146.9(2) ?
    C7 Sn1 C1 C2 . . . . -33.1(2) ?
    Br1 Sn1 C1 C2 2_656 . . . -124.3(2) ?
    Br1 Sn1 C1 C2 . . . . 56.9(2) ?
    C6 C1 C2 C3 . . . . -1.6(4) ?
    Sn1 C1 C2 C3 . . . . 179.4(2) ?
    C1 C2 C3 C4 . . . . 1.8(5) ?
    C2 C3 C4 C5 . . . . -0.7(5) ?
    C3 C4 C5 C6 . . . . -0.4(5) ?
    C2 C1 C6 C5 . . . . 0.4(4) ?
    Sn1 C1 C6 C5 . . . . 179.5(2) ?
    C4 C5 C6 C1 . . . . 0.6(5) ?
    C1 Sn1 C7 C8 . . . . -60.92(14) ?
    C1 Sn1 C7 C8 2_656 . . . 119.08(14) ?
    Br1 Sn1 C7 C8 2_656 . . . 30.30(12) ?
    Br1 Sn1 C7 C8 . . . . -149.70(12) ?
    C1 Sn1 C7 C8 . . . 2_656 119.08(14) ?
    C1 Sn1 C7 C8 2_656 . . 2_656 -60.92(14) ?
    Br1 Sn1 C7 C8 2_656 . . 2_656 -149.70(12) ?
    Br1 Sn1 C7 C8 . . . 2_656 30.30(12) ?
    C8 C7 C8 C9 2_656 . . . -0.75(19) ?
    Sn1 C7 C8 C9 . . . . 179.25(19) ?
    C7 C8 C9 C10 . . . . 1.5(4) ?
    C8 C9 C10 C9 . . . 2_656 -0.74(18) ?
    C15 N1 C11 C12 . . . . -0.1(3) ?
    N1 C11 C12 C13 . . . . -0.1(3) ?
    C11 C12 C13 C14 . . . . 0.2(7) ?
    C11 C12 C13 N2 . . . . 177.0(7) ?
    C12 C13 C14 C15 . . . . -0.2(10) ?
    N2 C13 C14 C15 . . . . -177.0(7) ?
    C13 C14 C15 N1 . . . . 0.1(9) ?
    C11 N1 C15 C14 . . . . 0.1(7) ?
    C14 C13 N2 C16 . . . . -178.4(7) ?
    C12 C13 N2 C16 . . . . 4.7(11) ?
    C14 C13 N2 C17 . . . . 5.7(12) ?
    C12 C13 N2 C17 . . . . -171.2(9) ?
