# Supplementary material for: 4-(Dimethylamino)pyridinium dibromidotriphenyl­stannate(IV)
Source: Acta Crystallogr Sect E Struct Rep Online. 2008 Apr 26;64(Pt 5):m720. doi: 10.1107/S1600536808011094 (PMC2961257; doi:10.1107/S1600536808011094)
Supplement: Supplementary file 2 [file e-64-0m720-Isup2.hkl]

# 
# h,k,l, Fc-squared, Fo-squared, sigma(Fo-squared) and status flag 
# 
data_I
_shelx_title '  C2/c' 
_shelx_refln_list_code          4 
_shelx_F_calc_maximum      425.72 
_exptl_crystal_F_000      1240.00 
_reflns_d_resolution_high  0.7696 
 
loop_ 
 _symmetry_equiv_pos_as_xyz 
 'x, y, z' 
 '-x, y, -z+1/2' 
 'x+1/2, y+1/2, z' 
 '-x+1/2, y+1/2, -z+1/2' 
 '-x, -y, -z' 
 'x, -y, z-1/2' 
 '-x+1/2, -y+1/2, -z' 
 'x+1/2, -y+1/2, z-1/2' 
 
_cell_length_a    15.5955 
_cell_length_b    10.6897 
_cell_length_c    14.8204 
_cell_angle_alpha  90.000 
_cell_angle_beta   93.924 
_cell_angle_gamma  90.000 
 
_shelx_F_squared_multiplier     1.000 
 
loop_ 
 _refln_index_h 
 _refln_index_k 
 _refln_index_l 
 _refln_F_squared_calc 
 _refln_F_squared_meas 
 _refln_F_squared_sigma 
 _refln_observed_status 
   2   0   0    53309.13    50205.07    761.17 o 
   4   0   0    66771.52    66140.42    831.51 o 
   6   0   0     1642.44     2041.30     33.11 o 
   8   0   0     2592.49     3093.11     51.99 o 
  10   0   0     8945.22     8935.04    106.39 o 
  12   0   0    20413.04    20042.41    219.03 o 
  14   0   0    11633.68    11430.58    165.63 o 
  16   0   0     9795.19     9757.67    153.11 o 
  18   0   0     1979.38     2103.63     74.27 o 
  20   0   0      699.05      785.57     59.50 o 
   1   1   0     2720.24     2867.02     26.36 o 
   3   1   0    21848.21    23241.03    163.68 o 
   5   1   0    14305.67    15733.07    122.84 o 
   7   1   0      826.06      854.83     15.80 o 
   9   1   0     1214.98     1268.25     20.42 o 
  11   1   0       49.83       29.29     10.76 o 
  13   1   0      304.85      303.78     18.17 o 
  15   1   0        1.18        5.66     17.20 o 
  17   1   0       10.77        5.55     24.35 o 
  19   1   0       33.75       59.55     30.48 o 
   0   2   0    71403.23    63197.92   1806.64 o 
   2   2   0   112693.05    95153.97   1714.79 o 
   4   2   0     7652.96     8118.30     71.72 o 
   6   2   0      191.39      256.43     10.51 o 
   8   2   0     1835.37     1868.04     24.65 o 
  10   2   0     1297.00     1277.19     30.30 o 
  12   2   0     8380.16     8272.75     79.98 o 
  14   2   0    11938.95    11797.92    106.57 o 
  16   2   0     6302.90     6427.49     81.55 o 
  18   2   0     1238.93     1345.62     47.44 o 
  20   2   0      136.19      153.16     35.56 o 
   1   3   0    13639.77    14167.24    118.40 o 
   3   3   0     1425.22     1446.24     21.10 o 
   5   3   0      567.88      569.00     13.99 o 
   7   3   0      178.01      188.58     10.06 o 
   9   3   0      131.09      101.62     12.25 o 
  11   3   0       28.50       26.62     12.25 o 
  13   3   0      803.61      851.00     27.47 o 
  15   3   0     1245.99     1251.26     32.72 o 
  17   3   0      401.50      432.40     33.09 o 
  19   3   0      107.03      125.93     32.49 o 
   0   4   0    95847.08    85225.76   1920.01 o 
   2   4   0    55343.21    53453.11    415.34 o 
   4   4   0    19581.00    20039.64    176.92 o 
   6   4   0       54.54       46.27      8.30 o 
   8   4   0      145.61      108.89     11.79 o 
  10   4   0     1585.63     1633.53     28.57 o 
  12   4   0    11301.63    11030.89    101.88 o 
  14   4   0     7522.71     7496.36     86.65 o 
  16   4   0     3766.09     3860.11     66.73 o 
  18   4   0      856.18      801.54     41.46 o 
   1   5   0    15037.25    15587.67    132.97 o 
   3   5   0     4041.46     4082.09     41.78 o 
   5   5   0      691.28      697.02     14.96 o 
   7   5   0     2147.58     2264.36     29.64 o 
   9   5   0       98.63       82.90     11.44 o 
  11   5   0      995.15     1015.15     23.89 o 
  13   5   0     1536.09     1549.58     45.60 o 
  15   5   0      962.07     1073.38     39.09 o 
  17   5   0      607.11      599.55     34.90 o 
   0   6   0    22755.79    21479.28    284.54 o 
   2   6   0    21116.19    20390.02    181.49 o 
   4   6   0     3403.84     3429.51     40.97 o 
   6   6   0       70.93       63.91     10.22 o 
   8   6   0      132.56      157.53     13.19 o 
  10   6   0       59.33       92.49     16.31 o 
  12   6   0     4432.07     4460.39     59.11 o 
  14   6   0     4870.74     4814.55     82.40 o 
  16   6   0     1651.28     1659.89     56.45 o 
  18   6   0      671.52      706.25     52.49 o 
   1   7   0    16155.46    15859.33    146.43 o 
   3   7   0     9217.09     9309.28     96.78 o 
   5   7   0     2117.75     2182.74     39.12 o 
   7   7   0      340.85      383.13     23.45 o 
   9   7   0      444.86      411.71     26.74 o 
  11   7   0     1124.00     1373.38     43.97 o 
  13   7   0     2731.80     2821.79     67.70 o 
  15   7   0     1683.88     1698.77     62.04 o 
  17   7   0      687.98      759.84     53.60 o 
   0   8   0    20504.91    20260.53    316.04 o 
   2   8   0     9658.94     9411.77    116.95 o 
   4   8   0     2564.61     2457.40     51.63 o 
   6   8   0      105.29      114.42     17.57 o 
   8   8   0     1875.14     1991.30     48.46 o 
  10   8   0      970.76     1000.41     39.47 o 
  12   8   0     2024.38     2057.71     62.50 o 
  14   8   0     1091.80     1143.56     52.15 o 
  16   8   0      773.18      799.15     52.83 o 
   1   9   0    11654.70    11466.49    141.56 o 
   3   9   0     3805.96     3719.54     71.55 o 
   5   9   0       26.29       15.54     20.93 o 
   7   9   0        9.15       -3.20     22.01 o 
   9   9   0      257.15      267.01     35.89 o 
  11   9   0      658.69      837.68     63.86 o 
  13   9   0     1268.48     1360.01     72.17 o 
  15   9   0     1251.56     1342.55     69.51 o 
   0  10   0     3473.42     3772.20    125.68 o 
   2  10   0     1070.37     1103.65     39.19 o 
   4  10   0      705.92      693.10     38.42 o 
   6  10   0      336.46      311.83     44.08 o 
   8  10   0        7.37      -21.26     36.23 o 
  10  10   0      544.61      593.83     53.63 o 
  12  10   0      443.37      347.10     55.34 o 
  14  10   0      487.30      399.92     53.01 o 
   1  11   0     6270.18     6093.87    107.35 o 
   3  11   0     2347.60     2257.74     58.27 o 
   5  11   0      496.89      416.70     36.59 o 
   7  11   0      174.81      163.51     37.14 o 
   9  11   0      227.96      218.69     59.32 o 
  11  11   0      584.79      726.38    154.25 o 
   0  12   0      370.02      500.76     69.50 o 
   2  12   0      269.90      321.00     33.46 o 
   4  12   0      381.91      344.11     38.58 o 
   6  12   0       61.67       45.33     37.80 o 
   8  12   0       68.68        9.95     47.95 o 
  10  12   0      114.09      102.37     77.66 o 
   1  13   0     2108.27     2100.68     78.29 o 
   3  13   0     1297.25     1270.40     57.11 o 
   5  13   0      369.61      230.40     45.23 o 
   7  13   0       76.60       25.22     51.45 o 
 -19   1   1     2667.25     2914.91     74.19 o 
 -17   1   1     4774.18     4789.84     72.01 o 
 -15   1   1     7374.28     7172.22     81.47 o 
 -13   1   1      655.05      584.01     18.98 o 
 -11   1   1      219.62      244.07     14.41 o 
  -9   1   1      231.69      160.01      9.69 o 
  -7   1   1     5081.07     5534.49     47.62 o 
  -5   1   1    56350.57    54450.52    381.20 o 
  -3   1   1   141407.09   117184.93   1814.65 o 
  -1   1   1    58133.32    52615.25    442.48 o 
   1   1   1    83781.99    72682.63   2075.08 o 
   3   1   1     8312.93     8753.73     78.57 o 
   5   1   1     7291.68     7079.08     57.82 o 
   7   1   1      226.11      271.16      9.17 o 
   9   1   1    17971.82    17949.60    140.52 o 
  11   1   1    31280.82    30361.36    224.32 o 
  13   1   1    11492.10    11504.45    101.77 o 
  15   1   1     4344.28     4595.57     63.71 o 
  17   1   1      427.68      424.10     28.01 o 
  19   1   1      100.98       77.26     29.56 o 
 -20   2   1       64.85       70.07     34.42 o 
 -18   2   1      161.77      244.80     31.89 o 
 -16   2   1      248.12      259.39     26.66 o 
 -14   2   1        7.42        7.36     15.98 o 
 -12   2   1       13.84       13.91     11.45 o 
 -10   2   1        3.41       -8.25      8.90 o 
  -8   2   1      611.29      647.57     13.97 o 
  -6   2   1     1545.95     1381.70     18.74 o 
  -4   2   1     5792.95     6019.00     51.17 o 
  -2   2   1     4480.04     4783.54     41.35 o 
   0   2   1    19780.96    20657.93    145.29 o 
   2   2   1     3524.44     3825.68     34.09 o 
   4   2   1     1522.24     1484.89     19.17 o 
   6   2   1     2531.01     2921.67     31.82 o 
   8   2   1     1181.31     1302.63     20.45 o 
  10   2   1     4436.95     4430.09     46.14 o 
  12   2   1     1269.23     1295.96     28.17 o 
  14   2   1       69.75       75.59     18.39 o 
  16   2   1      381.25      361.29     26.26 o 
  18   2   1        2.61      -28.07     25.09 o 
 -19   3   1      934.85      970.12     50.01 o 
 -17   3   1     4151.37     4145.58    102.38 o 
 -15   3   1     4496.67     4438.76     62.36 o 
 -13   3   1     1454.80     1379.98     31.23 o 
 -11   3   1       79.21       62.01     11.80 o 
  -9   3   1      665.59      629.50     15.33 o 
  -7   3   1     2972.09     2946.46     32.70 o 
  -5   3   1    61251.21    59551.65    463.08 o 
  -3   3   1    90045.55    81274.15    682.15 o 
  -1   3   1   104940.61    92216.97   1734.99 o 
   1   3   1    16234.78    16415.61    130.56 o 
   3   3   1     1161.52     1137.40     15.66 o 
   5   3   1      154.68      112.34     10.14 o 
   7   3   1     2218.18     2471.67     31.31 o 
   9   3   1    11533.08    11087.30     96.06 o 
  11   3   1    14056.49    13914.62    130.58 o 
  13   3   1    18265.54    17923.45    174.17 o 
  15   3   1     2591.09     2643.80     50.93 o 
  17   3   1      539.25      619.76     35.30 o 
  19   3   1        1.59       15.55     31.02 o 
 -18   4   1      544.68      573.79     37.14 o 
 -16   4   1     1503.12     1584.39     43.80 o 
 -14   4   1      241.65      231.35     22.47 o 
 -12   4   1      264.45      285.31     18.69 o 
 -10   4   1       29.29       36.56     11.49 o 
  -8   4   1       20.96        7.79      9.42 o 
  -6   4   1     7568.13     7845.09     80.79 o 
  -4   4   1    23500.68    23505.97    204.30 o 
  -2   4   1    14202.87    14564.64    129.87 o 
   0   4   1    29180.71    30971.29    244.19 o 
   2   4   1     1026.11     1065.76     23.98 o 
   4   4   1      245.95      204.74      9.04 o 
   6   4   1     3096.17     3587.35     41.79 o 
   8   4   1      192.40      207.28     12.21 o 
  10   4   1     5313.36     5291.97     60.64 o 
  12   4   1     2734.35     2686.52     43.54 o 
  14   4   1     2519.58     2442.05     53.20 o 
  16   4   1      441.93      416.47     25.83 o 
  18   4   1       57.82       46.80     29.79 o 
 -17   5   1     2384.42     2442.15     59.89 o 
 -15   5   1     3300.85     3153.52     62.08 o 
 -13   5   1     2515.55     2470.26     47.69 o 
 -11   5   1      136.49      153.32     15.88 o 
  -9   5   1      372.19      454.99     20.88 o 
  -7   5   1     5490.79     5840.38     65.62 o 
  -5   5   1    23395.70    22549.24    191.13 o 
  -3   5   1    79571.91    75830.70    672.10 o 
  -1   5   1    52766.39    50102.90    472.55 o 
   1   5   1    15607.59    16088.92    138.17 o 
   3   5   1     3046.64     3654.82     38.59 o 
   5   5   1      455.10      624.23     19.19 o 
   7   5   1     1876.00     1974.67     30.74 o 
   9   5   1    13081.28    13328.11    129.13 o 
  11   5   1    11990.92    11845.54    115.89 o 
  13   5   1    10671.74    10591.13    106.39 o 
  15   5   1     2966.23     2831.08     50.86 o 
  17   5   1      283.57      260.79     30.29 o 
 -18   6   1      517.46      559.69     46.69 o 
 -16   6   1      835.82      983.08     48.55 o 
 -14   6   1      943.92      953.24     48.11 o 
 -12   6   1       25.28      -10.01     19.40 o 
 -10   6   1       92.13       83.09     15.95 o 
  -8   6   1       18.78       10.60     11.41 o 
  -6   6   1     4330.99     4068.83     47.36 o 
  -4   6   1     9627.75     9280.49     85.21 o 
  -2   6   1    25935.13    25228.55    233.87 o 
   0   6   1     2845.20     2541.70     35.23 o 
   2   6   1      556.42      640.53     22.08 o 
   4   6   1      433.52      481.45     13.41 o 
   6   6   1      191.36      208.58     13.12 o 
   8   6   1      454.75      487.74     17.16 o 
  10   6   1     1535.30     1572.07     32.73 o 
  12   6   1     3725.40     3955.63     53.47 o 
  14   6   1     2177.66     2213.73     55.77 o 
  16   6   1      278.98      316.54     49.75 o 
  18   6   1        0.36      -17.37     35.12 o 
 -17   7   1     1146.68     1136.95     54.57 o 
 -15   7   1     1647.50     1686.38     62.50 o 
 -13   7   1      788.61      904.78     44.85 o 
 -11   7   1      678.12      642.15     33.50 o 
  -9   7   1       63.68       57.36     18.86 o 
  -7   7   1     3377.93     3194.94     53.55 o 
  -5   7   1     8900.34     8934.63    102.46 o 
  -3   7   1    21194.17    20958.29    211.21 o 
  -1   7   1    15427.08    15411.22    158.29 o 
   1   7   1     6167.92     6062.46     69.19 o 
   3   7   1      761.38      728.86     19.59 o 
   5   7   1       26.35       19.21      9.97 o 
   7   7   1      945.98     1064.99     28.95 o 
   9   7   1     5963.56     6082.95     88.41 o 
  11   7   1     4019.50     4128.06     76.31 o 
  13   7   1     3386.35     3254.75     72.81 o 
  15   7   1      632.04      582.49     41.54 o 
  17   7   1      263.57      209.67     42.10 o 
 -16   8   1     1013.42     1112.35     57.71 o 
 -14   8   1      566.99      695.59     43.14 o 
 -12   8   1      274.45      243.74     33.85 o 
 -10   8   1       33.20       39.52     23.87 o 
  -8   8   1      122.22       47.01     19.36 o 
  -6   8   1     2989.44     2842.38     52.57 o 
  -4   8   1    16183.63    15856.81    193.99 o 
  -2   8   1    10036.69     9882.73    119.92 o 
   0   8   1     7247.71     7318.67     95.79 o 
   2   8   1      616.06      543.87     25.75 o 
   4   8   1       18.86       14.79     14.62 o 
   6   8   1       22.02       14.04     15.65 o 
   8   8   1     1552.23     1678.76     45.27 o 
  10   8   1     1673.95     1916.40     65.76 o 
  12   8   1     3210.60     3313.46     79.23 o 
  14   8   1     1502.19     1496.11     64.89 o 
  16   8   1      444.18      432.11     43.44 o 
 -15   9   1      463.00      518.30     66.76 o 
 -13   9   1      412.44      470.74     67.00 o 
 -11   9   1      149.47       91.65     42.71 o 
  -9   9   1      446.84      392.11     38.69 o 
  -7   9   1     1042.20     1056.00     59.73 o 
  -5   9   1     1075.28     1140.89     41.32 o 
  -3   9   1     5493.39     5720.77     82.71 o 
  -1   9   1     3880.18     4120.63     69.13 o 
   1   9   1     3807.81     3804.95     71.46 o 
   3   9   1      111.88      116.16     23.06 o 
   5   9   1       18.89        3.59     21.45 o 
   7   9   1      322.33      369.62     32.75 o 
   9   9   1     1817.27     1954.24     74.61 o 
  11   9   1     2111.46     2125.88     80.29 o 
  13   9   1      771.85      779.77     61.31 o 
  15   9   1      147.27       67.44     45.44 o 
 -14  10   1      442.80      473.06     53.96 o 
 -12  10   1      199.63      226.88     50.95 o 
 -10  10   1      195.25      177.75     39.98 o 
  -8  10   1      930.86      781.94     47.57 o 
  -6  10   1     2389.70     2232.97     66.32 o 
  -4  10   1     6064.82     5809.47     89.97 o 
  -2  10   1     8888.84     8638.61    117.84 o 
   0  10   1     6468.68     6256.89     93.86 o 
   2  10   1     3391.23     3204.76     68.95 o 
   4  10   1        8.29       -0.57     23.94 o 
   6  10   1       31.64       42.47     30.14 o 
   8  10   1     1711.93     1744.72     73.31 o 
  10  10   1     2892.10     2933.12    115.01 o 
  12  10   1     2754.19     2837.23    156.60 o 
 -11  11   1      144.35      195.95     61.49 o 
  -9  11   1      198.70      216.02     48.41 o 
  -7  11   1      290.39      222.67     53.45 o 
  -5  11   1     1216.00     1196.28     49.22 o 
  -3  11   1     2442.03     2603.16     74.06 o 
  -1  11   1     1359.39     1349.73     46.04 o 
   1  11   1      684.75      605.75     35.27 o 
   3  11   1      173.67      106.32     30.36 o 
   5  11   1     1338.84     1389.66     85.77 o 
   7  11   1      432.96      379.63     41.96 o 
   9  11   1      750.33      874.58     65.67 o 
  11  11   1      439.29      494.22     84.31 o 
 -10  12   1       25.57       26.14     60.85 o 
  -8  12   1      327.55      328.08     49.05 o 
  -6  12   1      913.95      853.56     57.08 o 
  -4  12   1     2748.58     2667.62     72.39 o 
  -2  12   1     4235.23     4194.23     88.87 o 
   0  12   1     1469.74     1584.98     70.21 o 
   2  12   1      452.09      442.98     35.58 o 
   4  12   1      133.73      121.09     33.83 o 
   6  12   1      132.09      148.34     39.14 o 
   8  12   1      525.01      657.34     66.60 o 
  10  12   1      981.64     1090.14     82.64 o 
  -7  13   1       31.20      -15.28     45.28 o 
  -5  13   1      202.43      158.51     43.37 o 
  -3  13   1       62.25      115.80     37.07 o 
  -1  13   1      170.70      220.20     39.39 o 
   1  13   1      201.93      189.67     35.08 o 
   3  13   1       54.32       95.89     36.14 o 
   5  13   1      114.23       75.70     41.42 o 
 -20   0   2     1947.11     1944.01     94.17 o 
 -18   0   2     3339.67     3150.30     88.68 o 
 -16   0   2     2726.14     2484.73     92.07 o 
 -14   0   2      150.11      172.48     23.86 o 
 -12   0   2       43.10       25.46     17.43 o 
 -10   0   2     8182.29     8675.45    111.47 o 
  -8   0   2    42108.98    42266.04    455.99 o 
  -6   0   2    95598.39    89130.10    937.80 o 
  -4   0   2   158929.75   134448.91   1938.33 o 
  -2   0   2    70750.42    65007.46    907.59 o 
   0   0   2    15309.81    17140.45    217.62 o 
   2   0   2    10652.95    11948.17    132.58 o 
   4   0   2     8982.21    10103.19    128.36 o 
   6   0   2    32316.03    33790.70    340.54 o 
   8   0   2    79536.39    76244.51    837.97 o 
  10   0   2    58064.84    57076.49    574.48 o 
  12   0   2    28342.65    28616.66    347.97 o 
  14   0   2     1752.18     1677.88     52.50 o 
  16   0   2      391.85      407.66     36.99 o 
  18   0   2      212.58      125.75     37.46 o 
 -19   1   2      208.93      217.10     33.83 o 
 -17   1   2       29.11       13.44     21.29 o 
 -15   1   2       83.04       50.25     17.85 o 
 -13   1   2     1835.70     1934.48     33.36 o 
 -11   1   2     1309.58     1267.84     24.24 o 
  -9   1   2        0.55       -4.56      8.82 o 
  -7   1   2      885.26      837.38     21.34 o 
  -5   1   2      271.59      329.02     10.34 o 
  -3   1   2     1809.04     2149.18     24.29 o 
  -1   1   2     3137.19     3430.28     31.08 o 
   1   1   2       13.93        8.47      3.38 o 
   3   1   2     5010.74     5307.64     54.37 o 
   5   1   2     2235.31     2668.75     26.05 o 
   7   1   2     3550.67     3959.01     37.00 o 
   9   1   2       10.90       27.76      8.66 o 
  11   1   2        2.14        5.23     11.22 o 
  13   1   2        0.34      -21.36     14.24 o 
  15   1   2      533.74      449.61     25.61 o 
  17   1   2      208.35      179.20     28.44 o 
  19   1   2       10.73      -16.75     29.97 o 
 -20   2   2     1723.12     1861.25     57.68 o 
 -18   2   2     2259.94     2245.95     63.28 o 
 -16   2   2     1391.89     1244.69     34.99 o 
 -14   2   2     1279.03     1211.73     29.73 o 
 -12   2   2      210.52      177.18     15.34 o 
 -10   2   2     4807.45     5129.17     53.02 o 
  -8   2   2    16833.89    16310.88    132.26 o 
  -6   2   2    96757.84    90792.26    701.13 o 
  -4   2   2   101313.70    90813.16    761.28 o 
  -2   2   2    57309.36    55562.45    489.13 o 
   0   2   2      588.85      587.23     12.25 o 
   2   2   2    12240.38    12125.42    103.36 o 
   4   2   2      215.18      218.94      7.89 o 
   6   2   2    25568.87    25818.15    236.81 o 
   8   2   2    32481.51    30779.88    239.08 o 
  10   2   2    39100.96    38236.38    297.11 o 
  12   2   2     5703.79     5783.94     85.51 o 
  14   2   2      983.20     1104.29     32.89 o 
  16   2   2       49.01       15.42     23.03 o 
  18   2   2       68.62       42.99     26.90 o 
 -19   3   2       84.99      107.24     30.43 o 
 -17   3   2      146.49      129.21     28.65 o 
 -15   3   2       91.83       55.78     19.65 o 
 -13   3   2      220.00      212.31     18.63 o 
 -11   3   2      114.95      119.07     13.74 o 
  -9   3   2     1107.55     1157.12     23.68 o 
  -7   3   2     2335.44     2368.16     35.37 o 
  -5   3   2    12626.61    12286.53    112.74 o 
  -3   3   2     5913.11     6097.93     58.90 o 
  -1   3   2     2534.28     2984.15     37.04 o 
   1   3   2     2189.34     2206.83     22.15 o 
   3   3   2     2333.01     2353.51     25.63 o 
   5   3   2      272.59      282.38     11.69 o 
   7   3   2     4150.00     4069.78     47.77 o 
   9   3   2     2216.01     2237.69     32.95 o 
  11   3   2     5409.64     5429.71     60.91 o 
  13   3   2       35.31       31.37     17.21 o 
  15   3   2      259.85      212.56     25.28 o 
  17   3   2        5.40       -4.93     25.70 o 
  19   3   2       22.86       38.46     32.23 o 
 -18   4   2     1491.13     1378.53     50.97 o 
 -16   4   2     1181.30     1139.31     36.77 o 
 -14   4   2      374.15      344.14     22.67 o 
 -12   4   2       94.14       71.01     16.07 o 
 -10   4   2     1333.71     1369.81     27.81 o 
  -8   4   2    18541.17    18236.40    167.52 o 
  -6   4   2    54688.85    53533.89    457.10 o 
  -4   4   2    52159.05    50770.78    452.60 o 
  -2   4   2    26970.85    26679.70    255.74 o 
   0   4   2      218.46      253.94      7.15 o 
   2   4   2      307.37      389.27      9.52 o 
   4   4   2      419.67      484.59     12.18 o 
   6   4   2    14471.88    14971.90    131.15 o 
   8   4   2    26326.06    24934.41    213.04 o 
  10   4   2    24406.47    24121.06    202.86 o 
  12   4   2     6022.42     5999.11     74.53 o 
  14   4   2     2158.81     2050.75     43.66 o 
  16   4   2       33.31       42.38     25.11 o 
  18   4   2       75.33       45.36     27.46 o 
 -17   5   2      255.72      268.60     35.15 o 
 -15   5   2      108.45      101.91     24.93 o 
 -13   5   2       12.14      -22.77     18.18 o 
 -11   5   2       17.26       12.03     15.40 o 
  -9   5   2     1801.68     1679.64     32.70 o 
  -7   5   2     8397.58     8090.01     86.37 o 
  -5   5   2    13307.15    13487.66    137.89 o 
  -3   5   2     4398.42     4472.87     54.02 o 
  -1   5   2     1067.86     1030.62     17.63 o 
   1   5   2       33.49       29.87      6.93 o 
   3   5   2     1223.52     1086.61     17.39 o 
   5   5   2      557.30      608.83     15.78 o 
   7   5   2     1466.85     1583.06     29.95 o 
   9   5   2     6807.16     6865.29     76.23 o 
  11   5   2     2663.02     2641.10     44.75 o 
  13   5   2      949.26      980.89     42.08 o 
  15   5   2       30.26        9.13     22.31 o 
  17   5   2        2.59       -1.93     24.02 o 
 -18   6   2     1462.78     1626.37     62.64 o 
 -16   6   2      818.09      920.28     69.36 o 
 -14   6   2      631.45      619.12     34.13 o 
 -12   6   2      254.75      280.15     25.44 o 
 -10   6   2     1240.92     1190.54     31.98 o 
  -8   6   2     6773.87     6655.29     76.60 o 
  -6   6   2    22023.57    21560.05    203.67 o 
  -4   6   2    31601.71    30562.59    282.29 o 
  -2   6   2    13314.22    13873.94    143.03 o 
   0   6   2       13.53       12.16      6.51 o 
   2   6   2      520.10      564.73     17.99 o 
   4   6   2      149.52      206.44     11.93 o 
   6   6   2     7652.31     7518.90     74.62 o 
   8   6   2    12242.38    12250.02    126.49 o 
  10   6   2     9019.61     8824.81    100.56 o 
  12   6   2     2023.43     1859.81     39.90 o 
  14   6   2      540.35      523.04     27.14 o 
  16   6   2       16.54        2.36     27.13 o 
 -17   7   2      140.56      169.80     39.60 o 
 -15   7   2       18.15       14.02     30.92 o 
 -13   7   2       67.74       48.19     27.51 o 
 -11   7   2       22.84       25.08     23.15 o 
  -9   7   2     1405.02     1409.07     40.72 o 
  -7   7   2     3921.12     3794.02     60.31 o 
  -5   7   2    18346.34    18368.33    189.84 o 
  -3   7   2    10924.76    11259.09    122.01 o 
  -1   7   2     1296.61     1503.38     39.79 o 
   1   7   2      348.42      407.15     13.99 o 
   3   7   2       62.70       28.12     11.16 o 
   5   7   2     1278.54     1418.24     34.73 o 
   7   7   2     7315.40     7575.60     86.36 o 
   9   7   2     7500.73     7625.09     89.08 o 
  11   7   2     3030.84     2973.30     70.26 o 
  13   7   2     1338.04     1266.64     48.98 o 
  15   7   2      355.85      276.28     34.87 o 
  17   7   2       28.44      -43.97     41.91 o 
 -16   8   2      181.85      170.11     37.98 o 
 -14   8   2       21.58       47.60     33.53 o 
 -12   8   2        7.50       13.51     26.10 o 
 -10   8   2      540.93      575.04     37.32 o 
  -8   8   2     3820.07     3584.53     70.94 o 
  -6   8   2     6073.72     5896.86     84.32 o 
  -4   8   2     4544.61     4680.98     77.47 o 
  -2   8   2     5967.17     5824.15     85.40 o 
   0   8   2      918.62      908.95     29.28 o 
   2   8   2      215.24      210.72     17.77 o 
   4   8   2     1795.71     1762.88     37.74 o 
   6   8   2     1375.15     1491.13     32.84 o 
   8   8   2     6290.72     6234.79     87.80 o 
  10   8   2     4798.01     4749.98     83.92 o 
  12   8   2     2218.11     2234.37     60.99 o 
  14   8   2      162.43       94.36     37.00 o 
  16   8   2       33.30        2.41     34.47 o 
 -15   9   2      214.33      217.85     70.10 o 
 -13   9   2       38.29      -17.49     36.08 o 
 -11   9   2      278.67      266.84     40.28 o 
  -9   9   2     2120.26     1943.83     85.04 o 
  -7   9   2     8611.88     8152.92    128.92 o 
  -5   9   2     3917.76     3815.88     72.04 o 
  -3   9   2     9822.25     9917.36    124.30 o 
  -1   9   2      935.75      944.33     33.55 o 
   1   9   2       15.61        8.00     20.53 o 
   3   9   2      130.40       92.55     22.75 o 
   5   9   2      394.58      497.56     30.89 o 
   7   9   2     1961.53     2169.37     60.96 o 
   9   9   2     4721.88     4523.10    112.33 o 
  11   9   2     2946.28     2903.57     94.48 o 
  13   9   2      802.88      615.41     57.80 o 
  15   9   2       26.78      -42.54     51.21 o 
 -14  10   2      189.14      126.12     64.54 o 
 -12  10   2      104.01       40.66     46.24 o 
 -10  10   2      265.37      187.32     51.84 o 
  -8  10   2      482.83      433.62     41.78 o 
  -6  10   2     2445.90     2488.44     69.10 o 
  -4  10   2     1937.73     2043.30     79.72 o 
  -2  10   2     1608.03     1752.32     46.92 o 
   0  10   2       70.81       55.21     22.80 o 
   2  10   2      649.70      645.37     39.75 o 
   4  10   2        9.75       38.91     25.34 o 
   6  10   2     1940.47     1841.85     67.05 o 
   8  10   2     1238.20     1312.25     68.94 o 
  10  10   2      962.10      899.55     73.44 o 
  12  10   2      112.19       26.92     55.18 o 
 -11  11   2      137.70       91.23     57.87 o 
  -9  11   2     1398.24     1151.11     70.83 o 
  -7  11   2     2577.92     2549.22     94.31 o 
  -5  11   2     4999.37     4870.84    101.92 o 
  -3  11   2     3180.14     3172.70    105.39 o 
  -1  11   2     1476.59     1443.35     46.00 o 
   1  11   2       92.59       59.56     25.94 o 
   3  11   2      255.08      230.63     32.03 o 
   5  11   2      237.35      287.09     37.59 o 
   7  11   2     2682.53     2797.80     88.25 o 
   9  11   2     2879.12     2802.86    100.94 o 
  11  11   2     1415.95     1277.57     77.66 o 
 -10  12   2       67.16       82.09     64.30 o 
  -8  12   2       64.87       60.26     47.44 o 
  -6  12   2      449.88      480.64     46.58 o 
  -4  12   2      410.65      458.91     40.44 o 
  -2  12   2      221.41      281.77     36.92 o 
   0  12   2      180.37      148.31     30.60 o 
   2  12   2       43.48       -4.03     28.17 o 
   4  12   2      305.03      237.74     41.65 o 
   6  12   2      313.11      313.56     48.74 o 
   8  12   2      226.41      245.13     53.90 o 
  -5  13   2     1860.99     1991.91    105.83 o 
  -3  13   2     1555.17     1667.26     74.88 o 
  -1  13   2      611.05      680.14     46.83 o 
   1  13   2      192.94      224.52     38.04 o 
   3  13   2      157.75      137.24     37.65 o 
   5  13   2      429.31      426.25     53.77 o 
 -19   1   3     1185.63      993.24     62.34 o 
 -17   1   3      396.38      300.37     27.07 o 
 -15   1   3      280.08      260.72     19.76 o 
 -13   1   3      483.17      584.45     20.64 o 
 -11   1   3    11133.88    11539.72    101.97 o 
  -9   1   3    51326.52    49568.82    378.16 o 
  -7   1   3    83340.22    79346.05    593.72 o 
  -5   1   3    34311.13    34053.30    268.24 o 
  -3   1   3      659.76      707.37     13.89 o 
  -1   1   3      968.87     1147.48     18.95 o 
   1   1   3     2051.36     1867.52     18.95 o 
   3   1   3     9658.32     9959.25     90.71 o 
   5   1   3    69023.13    65015.83    527.64 o 
   7   1   3    60402.89    57928.62    436.91 o 
   9   1   3    24601.87    24760.31    189.78 o 
  11   1   3     4816.38     5203.71     61.17 o 
  13   1   3      177.16      139.47     18.54 o 
  15   1   3       12.41       -7.76     20.32 o 
  17   1   3      330.30      266.50     31.98 o 
  19   1   3     1242.34     1155.31     53.48 o 
 -18   2   3        9.42      -19.14     25.54 o 
 -16   2   3        6.08      -28.67     19.11 o 
 -14   2   3        2.32       -0.67     15.18 o 
 -12   2   3      564.32      570.45     25.90 o 
 -10   2   3     1791.39     1712.63     27.90 o 
  -8   2   3     3859.65     3970.77     43.35 o 
  -6   2   3     1773.47     1743.28     25.12 o 
  -4   2   3      437.87      562.40     12.28 o 
  -2   2   3     8180.10     9594.97    102.69 o 
   0   2   3    22715.00    24195.59    182.77 o 
   2   2   3     6193.36     6837.44     59.28 o 
   4   2   3     3422.84     3648.48     41.85 o 
   6   2   3     2872.27     2738.75     32.50 o 
   8   2   3     2488.82     2427.00     33.84 o 
  10   2   3     1294.44     1342.19     38.55 o 
  12   2   3      622.12      628.65     23.51 o 
  14   2   3      199.26      215.94     21.98 o 
  16   2   3       74.85       23.86     22.93 o 
  18   2   3        3.68        0.89     31.09 o 
 -19   3   3      372.93      339.59     35.96 o 
 -17   3   3      168.39      103.24     26.33 o 
 -15   3   3       59.67       40.86     19.34 o 
 -13   3   3     1455.37     1529.73     33.13 o 
 -11   3   3     5860.66     5842.40     68.16 o 
  -9   3   3    31752.83    31040.62    275.69 o 
  -7   3   3    24114.71    22092.09    197.84 o 
  -5   3   3    46030.32    46255.46    414.21 o 
  -3   3   3     1606.41     1836.47     26.58 o 
  -1   3   3     6705.63     6467.74     58.25 o 
   1   3   3     2374.05     2475.15     26.32 o 
   3   3   3    14918.35    15502.61    122.65 o 
   5   3   3    50505.39    47652.04    407.14 o 
   7   3   3    51753.31    50414.88    433.11 o 
   9   3   3    18922.24    18521.36    205.04 o 
  11   3   3     2424.82     2385.01     39.99 o 
  13   3   3       13.44        9.70     17.03 o 
  15   3   3       36.98       -4.11     21.48 o 
  17   3   3      560.37      498.86     38.05 o 
  19   3   3      860.44      895.03     44.15 o 
 -18   4   3        4.11       -0.06     27.07 o 
 -16   4   3      179.02      113.44     23.80 o 
 -14   4   3       34.14       22.60     19.23 o 
 -12   4   3      799.99      821.16     28.95 o 
 -10   4   3     6155.32     6250.04     68.79 o 
  -8   4   3     5214.90     5072.90     58.43 o 
  -6   4   3     9204.91     9322.15     91.22 o 
  -4   4   3     4197.80     4470.32     48.08 o 
  -2   4   3       16.67       19.75      7.51 o 
   0   4   3      433.71      414.63     11.41 o 
   2   4   3     3143.53     3638.49     35.28 o 
   4   4   3     2748.93     2699.43     31.79 o 
   6   4   3    14542.64    14741.70    130.06 o 
   8   4   3     8147.65     8191.27     85.49 o 
  10   4   3     3346.31     3348.30     49.20 o 
  12   4   3      271.27      267.94     20.03 o 
  14   4   3        3.68      -22.55     18.22 o 
  16   4   3       64.12       52.27     27.70 o 
  18   4   3      211.02      131.94     35.66 o 
 -17   5   3      272.04      213.81     34.14 o 
 -15   5   3       26.49      -10.61     22.32 o 
 -13   5   3     1419.59     1375.33     35.08 o 
 -11   5   3     4752.23     4857.81     62.72 o 
  -9   5   3    14690.97    14450.62    145.56 o 
  -7   5   3    32921.24    32547.92    286.66 o 
  -5   5   3    16647.78    17040.32    162.25 o 
  -3   5   3     2734.09     3094.93     51.29 o 
  -1   5   3      169.25      234.05     12.29 o 
   1   5   3      685.45      711.70     14.86 o 
   3   5   3    17665.62    17736.14    136.10 o 
   5   5   3    32628.91    32120.51    257.92 o 
   7   5   3    34084.09    31865.41    268.24 o 
   9   5   3     8486.58     8502.02     90.54 o 
  11   5   3     4016.33     3956.17     54.49 o 
  13   5   3      125.51       95.10     20.86 o 
  15   5   3      308.75      284.34     26.65 o 
  17   5   3      591.83      639.66     41.86 o 
 -18   6   3       85.87       69.19     38.13 o 
 -16   6   3        1.51      -10.98     30.12 o 
 -14   6   3      197.42      174.39     26.64 o 
 -12   6   3     1504.53     1456.19     42.01 o 
 -10   6   3     3677.77     3849.51     69.24 o 
  -8   6   3     8225.77     8244.51     97.49 o 
  -6   6   3    10377.84    10448.53    114.69 o 
  -4   6   3     3399.27     3619.23     46.37 o 
  -2   6   3       37.06       24.31     10.69 o 
   0   6   3      683.14      654.58     13.51 o 
   2   6   3       11.54       18.72      7.99 o 
   4   6   3     7922.12     8269.20     73.33 o 
   6   6   3    12729.80    12321.76    113.62 o 
   8   6   3     2931.67     2815.43     44.39 o 
  10   6   3     3087.41     2937.38     52.57 o 
  12   6   3       55.95       13.18     19.25 o 
  14   6   3        5.42        2.33     21.31 o 
  16   6   3       20.83       49.92     28.32 o 
 -17   7   3      204.02      177.87     40.12 o 
 -15   7   3      231.17      135.53     34.27 o 
 -13   7   3      435.08      418.94     35.25 o 
 -11   7   3     1889.59     1765.62     50.01 o 
  -9   7   3     9296.92     9128.11    117.74 o 
  -7   7   3    12277.03    12507.99    146.80 o 
  -5   7   3     5252.37     5598.16     72.35 o 
  -3   7   3     3116.31     3191.16     48.02 o 
  -1   7   3       33.14       44.19     18.39 o 
   1   7   3     1119.58     1172.19     21.48 o 
   3   7   3     3533.01     3758.45     42.38 o 
   5   7   3     9558.00     9375.96     87.43 o 
   7   7   3    13837.91    13895.31    142.71 o 
   9   7   3     5724.97     5354.82     87.71 o 
  11   7   3      404.96      351.68     28.87 o 
  13   7   3      146.42      105.75     29.74 o 
  15   7   3       40.55       56.14     34.88 o 
 -16   8   3       48.29       52.31     40.00 o 
 -14   8   3      169.74      157.04     42.17 o 
 -12   8   3     1446.40     1415.63     60.91 o 
 -10   8   3     2335.41     2304.38     88.10 o 
  -8   8   3     8680.75     8565.00    141.19 o 
  -6   8   3     5402.48     5599.31     86.62 o 
  -4   8   3     1782.32     1918.77     38.30 o 
  -2   8   3      829.26      942.02     32.59 o 
   0   8   3      532.78      499.21     33.04 o 
   2   8   3      380.35      404.01     21.40 o 
   4   8   3     3890.76     4045.14     73.50 o 
   6   8   3     8420.43     8542.18    123.11 o 
   8   8   3     7964.19     7527.54    118.47 o 
  10   8   3     1179.40     1124.27     46.31 o 
  12   8   3      213.85      168.55     34.01 o 
  14   8   3        9.64      -37.57     28.02 o 
  16   8   3       17.50        4.56     35.49 o 
 -15   9   3       67.70       15.07     44.27 o 
 -13   9   3      181.01       94.48     51.54 o 
 -11   9   3      625.11      540.79     46.46 o 
  -9   9   3     3917.38     3918.08    103.24 o 
  -7   9   3     4063.61     4206.71     84.86 o 
  -5   9   3     3533.93     3613.35     70.70 o 
  -3   9   3       23.08       14.25     18.48 o 
  -1   9   3      763.35      769.53     31.97 o 
   1   9   3      294.79      279.86     27.28 o 
   3   9   3     3442.31     3439.33     68.36 o 
   5   9   3     2101.03     2173.85     53.78 o 
   7   9   3     2524.22     2602.32     75.60 o 
   9   9   3     1415.14     1366.63     64.26 o 
  11   9   3      407.35      228.61     39.33 o 
  13   9   3       17.37       62.09     40.75 o 
 -12  10   3      344.54      325.95     53.62 o 
 -10  10   3     2141.66     2157.65    109.41 o 
  -8  10   3     5922.25     6025.95    111.46 o 
  -6  10   3     4438.28     4699.25     92.39 o 
  -4  10   3      698.06      719.61     42.09 o 
  -2  10   3      102.98       64.55     28.44 o 
   0  10   3      198.96      179.50     27.37 o 
   2  10   3     1086.29     1086.05     58.39 o 
   4  10   3     4004.49     3919.49     77.30 o 
   6  10   3     3601.20     3537.05     82.55 o 
   8  10   3     4873.81     4659.26    111.13 o 
  10  10   3     1738.78     1519.99     83.71 o 
  12  10   3      469.05      339.36     57.03 o 
 -11  11   3      268.48      278.02     54.66 o 
  -9  11   3      452.21      455.56     56.41 o 
  -7  11   3      642.41      658.51     50.78 o 
  -5  11   3     1120.87     1184.19     53.96 o 
  -3  11   3      783.85      817.67     43.02 o 
  -1  11   3      489.71      418.42     35.48 o 
   1  11   3      125.05      156.22     30.52 o 
   3  11   3      811.14      825.18     42.30 o 
   5  11   3     1524.24     1636.18     60.17 o 
   7  11   3     1138.72     1109.97     75.94 o 
   9  11   3      527.28      393.49     56.45 o 
  11  11   3      150.34       21.48     63.39 o 
  -8  12   3     1851.92     2041.44     89.87 o 
  -6  12   3     1540.17     1669.87     69.44 o 
  -4  12   3      721.81      793.16     47.08 o 
  -2  12   3      280.20      239.59     36.89 o 
   0  12   3       54.67       35.28     31.85 o 
   2  12   3      187.31      181.89     36.59 o 
   4  12   3     1400.72     1475.51     60.88 o 
   6  12   3     2164.64     2154.60    112.89 o 
   8  12   3     1627.24     1606.68     75.05 o 
  -5  13   3      280.96      334.06     43.08 o 
  -3  13   3       42.35        9.57     35.19 o 
  -1  13   3       11.73      -51.06     34.36 o 
   1  13   3      116.28      101.99     36.58 o 
   3  13   3      148.51      160.19     37.68 o 
   5  13   3      182.79      180.48     49.36 o 
 -20   0   4      152.93       77.67     58.58 o 
 -18   0   4      169.15      208.60     40.27 o 
 -16   0   4      599.63      647.22     36.86 o 
 -14   0   4     3497.18     3659.25     75.59 o 
 -12   0   4    10867.43    11182.74    143.44 o 
 -10   0   4    39071.88    38004.68    417.63 o 
  -8   0   4    26976.08    26047.63    311.97 o 
  -6   0   4    10437.34    10993.69    139.11 o 
  -4   0   4     3003.15     2877.50     48.71 o 
  -2   0   4    37333.63    38565.67    442.35 o 
   0   0   4    30877.07    33431.51    355.50 o 
   2   0   4   118559.98   110137.85   1250.89 o 
   4   0   4   135916.09   123878.28   2075.12 o 
   6   0   4    45403.54    43973.93    589.90 o 
   8   0   4    13156.92    13580.35    173.57 o 
  10   0   4      627.45      732.97     54.31 o 
  12   0   4      366.81      289.48     27.14 o 
  14   0   4      575.99      476.43     34.69 o 
  16   0   4     4533.24     4188.12    120.47 o 
  18   0   4     2765.79     2558.22     98.76 o 
 -19   1   4       69.41       36.31     32.59 o 
 -17   1   4       13.80      -11.24     21.59 o 
 -15   1   4      445.50      464.80     23.65 o 
 -13   1   4        1.28       29.22     14.19 o 
 -11   1   4      337.97      377.06     16.51 o 
  -9   1   4     1564.11     1549.78     26.35 o 
  -7   1   4     3281.15     3519.56     40.19 o 
  -5   1   4      252.01      311.22     10.56 o 
  -3   1   4     3181.20     3593.45     45.91 o 
  -1   1   4    37659.60    38494.93    311.57 o 
   1   1   4    41000.38    42336.17    317.01 o 
   3   1   4      116.65      112.08      9.99 o 
   5   1   4     1325.92     1262.24     19.86 o 
   7   1   4      717.44      858.64     17.02 o 
   9   1   4       26.79        8.56      9.49 o 
  11   1   4      116.88      118.61     15.47 o 
  13   1   4       55.40       25.79     17.56 o 
  15   1   4       41.66       -7.95     23.41 o 
  17   1   4       26.75       12.77     29.24 o 
  19   1   4        5.64        4.06     33.52 o 
 -18   2   4       68.76       47.58     26.58 o 
 -16   2   4      815.14      914.43     34.30 o 
 -14   2   4     2957.66     3048.15     48.37 o 
 -12   2   4    25169.16    24958.86    210.79 o 
 -10   2   4    30219.22    30143.71    246.79 o 
  -8   2   4    29538.80    28245.98    229.25 o 
  -6   2   4     5064.99     5283.38     55.42 o 
  -4   2   4      242.85      380.06     12.55 o 
  -2   2   4     1435.74     1406.63     20.89 o 
   0   2   4    52645.67    52876.42    392.91 o 
   2   2   4    31780.45    31393.26    247.95 o 
   4   2   4    92215.70    85779.41    693.46 o 
   6   2   4    60635.48    59203.18    560.02 o 
   8   2   4     6786.17     6850.88     69.57 o 
  10   2   4      167.38      177.59     16.10 o 
  12   2   4      178.34      200.90     17.83 o 
  14   2   4       75.85       63.26     20.36 o 
  16   2   4     2245.90     2192.05     56.16 o 
  18   2   4     2354.95     2274.01     65.21 o 
 -19   3   4        0.53      -39.03     29.60 o 
 -17   3   4        0.36      -32.51     22.90 o 
 -15   3   4       92.11       80.51     21.71 o 
 -13   3   4      713.88      757.33     25.74 o 
 -11   3   4     2013.94     2026.74     35.98 o 
  -9   3   4     2425.09     2415.96     37.58 o 
  -7   3   4      144.98      143.68     11.96 o 
  -5   3   4      425.10      418.19     16.74 o 
  -3   3   4     5378.14     5702.55     68.02 o 
  -1   3   4     1468.54     1522.10     23.56 o 
   1   3   4     3624.72     3981.47     39.00 o 
   3   3   4     3993.22     3910.73     41.69 o 
   5   3   4     3787.47     3761.84     40.47 o 
   7   3   4     2193.31     2195.76     36.51 o 
   9   3   4      299.07      302.00     14.57 o 
  11   3   4       92.84       83.92     15.81 o 
  13   3   4      335.66      318.88     21.78 o 
  15   3   4        4.83      -22.85     22.71 o 
  17   3   4      230.28      246.23     33.34 o 
 -18   4   4       88.93       55.88     30.51 o 
 -16   4   4      302.25      285.91     26.93 o 
 -14   4   4     2520.77     2506.93     47.77 o 
 -12   4   4    10456.82    10238.52    104.82 o 
 -10   4   4    20972.07    20550.21    183.76 o 
  -8   4   4    16386.16    16310.88    146.96 o 
  -6   4   4     3911.38     4068.06     49.89 o 
  -4   4   4      143.10      102.83     10.73 o 
  -2   4   4      383.77      447.82     13.03 o 
   0   4   4     1858.45     1785.46     21.35 o 
   2   4   4    41942.87    40624.46    398.00 o 
   4   4   4    58868.94    55457.05    575.51 o 
   6   4   4    41054.09    38944.30    338.45 o 
   8   4   4     4723.37     4613.72     55.63 o 
  10   4   4      331.72      324.39     19.43 o 
  12   4   4       67.01       46.44     17.40 o 
  14   4   4     1186.72     1133.44     35.10 o 
  16   4   4     1481.01     1455.81     48.97 o 
  18   4   4     1754.86     1733.39     68.18 o 
 -17   5   4       60.11       43.08     29.44 o 
 -15   5   4      390.74      376.77     29.20 o 
 -13   5   4     1554.26     1583.54     40.45 o 
 -11   5   4     4118.56     4303.62     56.35 o 
  -9   5   4     5527.09     5563.68     65.95 o 
  -7   5   4     1603.43     1692.66     41.80 o 
  -5   5   4      160.39      183.61     10.01 o 
  -3   5   4      336.93      350.36     14.03 o 
  -1   5   4       45.55       43.03      7.21 o 
   1   5   4     3890.69     4106.98     39.85 o 
   3   5   4     9174.91     9257.76     76.88 o 
   5   5   4    18031.20    17881.62    145.06 o 
   7   5   4     4756.07     4621.83     55.78 o 
   9   5   4       57.62       55.56     16.15 o 
  11   5   4       35.91       26.91     17.15 o 
  13   5   4       41.78       14.80     19.38 o 
  15   5   4       51.28       57.60     25.58 o 
  17   5   4      375.01      473.42     40.23 o 
 -18   6   4      197.48      113.57     38.36 o 
 -16   6   4      330.62      298.09     38.12 o 
 -14   6   4     1862.70     1774.83     47.25 o 
 -12   6   4     8722.50     8442.10    127.11 o 
 -10   6   4    10646.18    10487.81    122.60 o 
  -8   6   4    10829.78    10782.16    121.65 o 
  -6   6   4     2488.88     2714.98     46.95 o 
  -4   6   4      737.50      827.26     22.84 o 
  -2   6   4     1002.16     1119.41     24.06 o 
   0   6   4     5665.18     5625.90     53.71 o 
   2   6   4    18879.78    18232.80    151.84 o 
   4   6   4    28786.81    28008.42    211.69 o 
   6   6   4     8304.51     8014.55     74.29 o 
   8   6   4     8077.11     7878.33     90.77 o 
  10   6   4       76.90       66.39     18.33 o 
  12   6   4       43.83       25.59     20.03 o 
  14   6   4      220.68      240.07     27.13 o 
  16   6   4     1055.08      948.51     45.26 o 
 -17   7   4        3.06      -17.77     36.32 o 
 -15   7   4       18.80       -5.04     29.22 o 
 -13   7   4     1185.59     1153.76     43.38 o 
 -11   7   4     3596.13     3642.78     67.26 o 
  -9   7   4     2028.47     2200.57     48.77 o 
  -7   7   4       83.99       97.20     20.83 o 
  -5   7   4       15.86       18.44     16.59 o 
  -3   7   4      489.81      425.96     16.77 o 
  -1   7   4      109.42      133.73     12.84 o 
   1   7   4      866.94      850.78     17.76 o 
   3   7   4     8409.93     8451.22     79.97 o 
   5   7   4     8200.97     7972.27     77.58 o 
   7   7   4     6034.64     5779.20     69.53 o 
   9   7   4      255.12      183.16     24.41 o 
  11   7   4       80.47       71.30     26.08 o 
  13   7   4        7.52       -5.13     27.56 o 
  15   7   4      321.46      338.01     43.12 o 
 -16   8   4        7.45        2.39     39.23 o 
 -14   8   4      182.69      159.40     35.08 o 
 -12   8   4      906.69      909.52     46.65 o 
 -10   8   4     1073.43     1090.90     46.71 o 
  -8   8   4     4139.04     4314.70     77.60 o 
  -6   8   4      550.64      610.81     35.12 o 
  -4   8   4      175.90      188.35     20.16 o 
  -2   8   4      565.49      628.96     30.47 o 
   0   8   4     1929.20     1830.03     40.95 o 
   2   8   4     6379.28     6208.85     81.07 o 
   4   8   4     7596.91     7652.14     95.47 o 
   6   8   4     2689.20     2548.06     46.63 o 
   8   8   4      452.80      426.67     30.66 o 
  10   8   4      172.60      115.63     27.98 o 
  12   8   4      172.74      130.38     34.17 o 
  14   8   4      191.29      143.88     38.37 o 
 -15   9   4      496.40      405.33     57.49 o 
 -13   9   4     1549.19     1382.30     73.24 o 
 -11   9   4     4217.34     4168.85    111.88 o 
  -9   9   4     2847.61     2934.38     73.61 o 
  -7   9   4     5616.35     5737.98    103.68 o 
  -5   9   4      276.17      314.53     28.74 o 
  -3   9   4       54.35       12.91     21.99 o 
  -1   9   4      634.25      590.33     31.68 o 
   1   9   4     5029.20     4817.80     76.22 o 
   3   9   4     9068.01     8814.18    159.95 o 
   5   9   4     8312.29     8322.37    133.56 o 
   7   9   4     2314.11     2160.15     62.53 o 
   9   9   4      653.66      619.57     46.31 o 
  11   9   4       19.18       51.94     33.48 o 
  13   9   4      113.89       57.17     41.80 o 
 -12  10   4      620.92      561.98     58.49 o 
 -10  10   4     1321.26     1272.42     61.21 o 
  -8  10   4     1329.74     1449.13     54.96 o 
  -6  10   4      269.75      240.73     39.81 o 
  -4  10   4      493.83      510.87     34.25 o 
  -2  10   4      302.49      288.02     33.21 o 
   0  10   4     1028.92     1050.38     41.82 o 
   2  10   4     1583.05     1697.52     51.78 o 
   4  10   4     2339.14     2351.15    124.08 o 
   6  10   4      836.04      893.24     52.58 o 
   8  10   4      470.81      416.57     45.48 o 
  10  10   4      112.50       55.12     45.99 o 
  12  10   4       31.10      -12.21     47.23 o 
 -11  11   4     1178.29     1181.16     85.72 o 
  -9  11   4     2646.92     2605.48     95.67 o 
  -7  11   4     1126.34     1379.18     63.92 o 
  -5  11   4      149.14      125.46     34.60 o 
  -3  11   4      109.09       75.05     52.09 o 
  -1  11   4      303.60      222.82     32.57 o 
   1  11   4     2401.89     2393.93     63.80 o 
   3  11   4     4533.15     4474.35    102.24 o 
   5  11   4     2768.91     2724.12     85.23 o 
   7  11   4     1814.15     1651.29     70.24 o 
   9  11   4      504.26      507.06     78.14 o 
  11  11   4       85.51       36.34     50.66 o 
  -8  12   4       96.58      144.56     54.27 o 
  -6  12   4      176.39      208.41     45.22 o 
  -4  12   4      181.80      132.66     35.45 o 
  -2  12   4       75.42       38.93     32.59 o 
   0  12   4      281.53      304.67     37.86 o 
   2  12   4      111.39       90.12     44.74 o 
   4  12   4      466.64      531.00     52.02 o 
   6  12   4      395.89      379.05     50.53 o 
   8  12   4        4.82        5.70     42.79 o 
  -5  13   4      359.79      455.43     48.59 o 
  -3  13   4      185.92      108.17     38.57 o 
  -1  13   4      384.16      373.60     46.59 o 
   1  13   4     1019.03      984.19     59.23 o 
   3  13   4     1677.04     1836.50    187.24 o 
   5  13   4     2026.75     2017.32     82.77 o 
 -19   1   5      309.88      302.17     39.59 o 
 -17   1   5     1528.32     1650.57     48.51 o 
 -15   1   5     8776.08     8981.84     99.29 o 
 -13   1   5    10374.05    10005.39     98.54 o 
 -11   1   5    22684.45    22236.47    196.18 o 
  -9   1   5     4807.80     4860.26     56.98 o 
  -7   1   5       72.14      117.67     13.11 o 
  -5   1   5       97.22       97.63     11.37 o 
  -3   1   5     6009.61     6623.56     65.23 o 
  -1   1   5    32572.37    32962.27    281.20 o 
   1   1   5   181237.67   160199.38   1321.17 o 
   3   1   5    68775.23    66633.15    518.10 o 
   5   1   5    25732.23    26509.62    222.76 o 
   7   1   5      102.41       95.09      9.15 o 
   9   1   5      851.64      804.13     29.13 o 
  11   1   5      563.86      521.20     20.93 o 
  13   1   5     3796.16     3393.58     63.12 o 
  15   1   5     4875.44     4846.98     86.72 o 
  17   1   5     3566.19     3650.25     76.38 o 
  19   1   5      890.61     1006.54     49.83 o 
 -18   2   5       68.56       72.40     28.25 o 
 -16   2   5      133.85      180.79     24.82 o 
 -14   2   5       55.67       55.46     18.43 o 
 -12   2   5      204.24      228.40     18.45 o 
 -10   2   5      100.44       97.10     13.38 o 
  -8   2   5      226.35      250.07     13.80 o 
  -6   2   5       70.51       64.21      9.94 o 
  -4   2   5      948.83     1166.86     31.26 o 
  -2   2   5      387.69      487.04     12.46 o 
   0   2   5      920.66      908.32     15.01 o 
   2   2   5     5448.19     5736.66     53.04 o 
   4   2   5     1517.70     1601.31     23.21 o 
   6   2   5        0.41       -9.26      9.62 o 
   8   2   5      764.00      763.79     21.19 o 
  10   2   5       65.06       55.96     16.62 o 
  12   2   5      500.06      509.24     22.89 o 
  14   2   5        6.02        9.83     23.87 o 
  16   2   5      276.50      307.31     33.45 o 
  18   2   5       27.92       21.44     31.78 o 
 -19   3   5       70.23       39.94     33.84 o 
 -17   3   5      563.96      597.30     32.01 o 
 -15   3   5     4382.88     4356.96     66.43 o 
 -13   3   5     9906.70     9827.05    107.30 o 
 -11   3   5    10395.72    10146.56    116.87 o 
  -9   3   5     3212.94     3159.11     44.84 o 
  -7   3   5     1194.98     1231.08     25.67 o 
  -5   3   5     1947.61     2052.85     36.64 o 
  -3   3   5     2696.59     2900.54     39.71 o 
  -1   3   5    31432.14    29955.56    256.03 o 
   1   3   5    66491.63    62760.00    591.91 o 
   3   3   5    45154.71    43352.11    356.63 o 
   5   3   5     7368.59     7523.50     73.18 o 
   7   3   5      330.73      395.07     17.13 o 
   9   3   5      453.50      405.04     22.27 o 
  11   3   5        6.50       12.91     15.72 o 
  13   3   5     2246.39     2166.86     60.01 o 
  15   3   5     5352.14     5372.78     87.87 o 
  17   3   5     2526.11     2557.39     63.15 o 
 -18   4   5       42.11       61.83     31.03 o 
 -16   4   5      791.80      849.81     34.59 o 
 -14   4   5     1885.62     1875.26     40.67 o 
 -12   4   5     1727.39     1744.54     36.02 o 
 -10   4   5     3056.59     3139.10     49.07 o 
  -8   4   5      122.71      130.57     14.11 o 
  -6   4   5      250.85      227.36     16.69 o 
  -4   4   5      505.87      637.31     31.16 o 
  -2   4   5     3038.16     3048.08     37.26 o 
   0   4   5    13433.88    13852.96    111.41 o 
   2   4   5    15893.54    16742.49    139.39 o 
   4   4   5     5743.45     5701.06     56.25 o 
   6   4   5     1112.13     1178.10     23.66 o 
   8   4   5        8.79       37.14     13.48 o 
  10   4   5       85.90       55.99     16.01 o 
  12   4   5       17.75        1.37     18.98 o 
  14   4   5      929.28      954.07     38.47 o 
  16   4   5      735.95      839.51     41.70 o 
  18   4   5      407.21      339.61     40.99 o 
 -17   5   5      808.97      884.82     46.20 o 
 -15   5   5     2191.04     2160.24     50.52 o 
 -13   5   5     8501.32     8188.42     97.08 o 
 -11   5   5     7101.27     7164.33     80.38 o 
  -9   5   5     2104.99     2172.88     37.91 o 
  -7   5   5      103.62      167.53     14.68 o 
  -5   5   5       99.41      137.50     13.26 o 
  -3   5   5     1810.63     1922.59     32.75 o 
  -1   5   5    25951.05    26392.81    211.27 o 
   1   5   5    33063.38    31479.48    262.39 o 
   3   5   5    28097.14    27480.99    222.81 o 
   5   5   5    10888.08    11017.21     95.24 o 
   7   5   5      104.87       97.81     16.64 o 
   9   5   5      121.87      131.27     17.14 o 
  11   5   5       40.87       65.56     18.37 o 
  13   5   5     4138.52     4177.53     64.78 o 
  15   5   5     3113.05     3074.19     66.60 o 
  17   5   5     2043.21     2103.90     62.20 o 
 -16   6   5      819.73      940.06     45.05 o 
 -14   6   5     1680.22     1740.84     53.50 o 
 -12   6   5     3934.32     4058.15     62.27 o 
 -10   6   5     1412.53     1548.49     37.32 o 
  -8   6   5       97.34      111.86     18.69 o 
  -6   6   5       26.14       48.78     16.72 o 
  -4   6   5      398.98      390.47     20.95 o 
  -2   6   5     3557.50     3688.52     48.51 o 
   0   6   5    14023.11    13640.81    111.61 o 
   2   6   5    13915.99    13349.34    110.88 o 
   4   6   5     6540.66     6594.70     63.06 o 
   6   6   5     2908.20     2793.79     38.07 o 
   8   6   5       11.32      -16.64     14.72 o 
  10   6   5      347.99      340.95     24.27 o 
  12   6   5       53.97       42.86     21.88 o 
  14   6   5     1033.17     1145.08     42.37 o 
  16   6   5     1029.90     1032.45     59.30 o 
 -17   7   5      303.25      307.30     46.83 o 
 -15   7   5     1410.92     1402.28     55.63 o 
 -13   7   5     2513.30     2643.09     67.90 o 
 -11   7   5     4858.57     4878.68     82.06 o 
  -9   7   5     1299.11     1434.83     47.30 o 
  -7   7   5     1242.74     1285.92     42.51 o 
  -5   7   5      345.31      352.58     29.43 o 
  -3   7   5     5780.32     5846.44     74.82 o 
  -1   7   5     6616.75     6353.89     73.74 o 
   1   7   5    18657.30    18741.80    164.28 o 
   3   7   5    14699.84    14113.87    119.08 o 
   5   7   5     2859.38     2815.76     37.01 o 
   7   7   5       33.08       13.28     15.79 o 
   9   7   5      322.54      314.11     34.41 o 
  11   7   5      398.81      446.05     54.26 o 
  13   7   5     1438.96     1601.25     47.75 o 
  15   7   5     1088.04     1125.91     63.17 o 
 -16   8   5      414.66      432.27     49.51 o 
 -14   8   5     2036.24     1934.09     75.08 o 
 -12   8   5     2279.92     2451.98     65.58 o 
 -10   8   5     2722.61     2761.78     69.07 o 
  -8   8   5      118.74      156.19     27.82 o 
  -6   8   5       50.19       40.27     22.21 o 
  -4   8   5      463.62      434.00     23.44 o 
  -2   8   5     3175.91     3076.34     61.16 o 
   0   8   5     9639.26     9258.93    116.53 o 
   2   8   5    10947.63    10785.04    121.77 o 
   4   8   5     5822.69     5703.69     78.18 o 
   6   8   5      665.74      620.55     27.74 o 
   8   8   5       73.39       39.52     20.63 o 
  10   8   5        7.25      -32.90     25.80 o 
  12   8   5      148.33      194.30     36.18 o 
  14   8   5      693.12      768.91     63.53 o 
 -13   9   5     1008.58      908.38     53.90 o 
 -11   9   5     1237.63     1465.90     71.41 o 
  -9   9   5     1149.34     1244.11     55.56 o 
  -7   9   5     1034.20     1023.59     45.73 o 
  -5   9   5      425.70      375.93     49.87 o 
  -3   9   5     1026.50     1005.56     47.17 o 
  -1   9   5     2817.72     2778.84     66.59 o 
   1   9   5     6150.58     6390.65     92.65 o 
   3   9   5     5176.55     5207.78     76.21 o 
   5   9   5     1343.13     1228.87     47.37 o 
   7   9   5       63.37       31.96     29.05 o 
   9   9   5       65.60       19.86     34.54 o 
  11   9   5      318.37      414.81     46.56 o 
  13   9   5      733.04      813.03     62.53 o 
 -12  10   5     1184.81     1238.84     97.84 o 
 -10  10   5      753.42      802.52     71.14 o 
  -8  10   5      436.95      489.51     40.71 o 
  -6  10   5       48.12       18.84     28.71 o 
  -4  10   5      111.89      120.46     28.17 o 
  -2  10   5     1286.70     1155.44     55.85 o 
   0  10   5     3748.13     3783.74     92.00 o 
   2  10   5     7687.64     7412.49    136.70 o 
   4  10   5     4591.75     4302.67     90.28 o 
   6  10   5      225.74      158.84     61.35 o 
   8  10   5       63.33       40.77     37.18 o 
  10  10   5       10.96       17.10     44.84 o 
  12  10   5      446.92      487.80     69.21 o 
 -11  11   5      614.74      689.29     74.87 o 
  -9  11   5      277.35      339.52     52.24 o 
  -7  11   5      140.14      179.55     42.17 o 
  -5  11   5      200.74      108.29     46.42 o 
  -3  11   5      331.26      310.93     39.68 o 
  -1  11   5     1322.63     1401.50     57.38 o 
   1  11   5     1616.83     1662.75     60.45 o 
   3  11   5      241.09      378.42     70.03 o 
   5  11   5      429.16      427.63     45.35 o 
   7  11   5      286.00      337.36     46.22 o 
   9  11   5      116.18       55.36     48.30 o 
  -8  12   5      200.20      208.78     54.58 o 
  -6  12   5       51.69       19.41     49.45 o 
  -4  12   5       31.01      -21.52     35.17 o 
  -2  12   5     1048.13      974.19     64.90 o 
   0  12   5     2347.48     2354.42     75.51 o 
   2  12   5     2932.86     2884.68     93.10 o 
   4  12   5      734.43      629.37     53.55 o 
   6  12   5      479.51      438.70     51.84 o 
   8  12   5       37.87       24.37     46.11 o 
  -5  13   5       44.51       14.73     40.52 o 
  -3  13   5      131.78      112.48     40.68 o 
  -1  13   5        8.78       27.02     36.94 o 
   1  13   5       48.59       47.30     46.96 o 
   3  13   5       31.20      123.89     53.60 o 
 -18   0   6     2687.51     2875.43     99.12 o 
 -16   0   6     5677.77     5626.12    118.27 o 
 -14   0   6    13274.65    13136.00    205.30 o 
 -12   0   6       39.18       22.39     21.40 o 
 -10   0   6     1394.37     1337.99     42.44 o 
  -8   0   6      765.05      764.44     42.21 o 
  -6   0   6     3643.56     4108.44     79.95 o 
  -4   0   6    19802.14    19758.35    294.49 o 
  -2   0   6    82271.70    78560.14    893.94 o 
   0   0   6    67705.65    65290.30    689.96 o 
   2   0   6    25575.00    26944.46    349.33 o 
   4   0   6      993.59     1214.37     31.79 o 
   6   0   6     1244.99     1055.76     25.17 o 
   8   0   6     1859.60     2001.23     40.14 o 
  10   0   6     6064.44     6065.62    119.56 o 
  12   0   6    11739.08    11196.41    239.09 o 
  14   0   6     9468.89     9539.70    189.51 o 
  16   0   6     3447.42     3679.67    115.57 o 
  18   0   6      271.98      366.12     58.92 o 
 -19   1   6        1.29      -27.02     32.08 o 
 -17   1   6       58.77       27.61     26.89 o 
 -15   1   6      844.86      819.85     31.98 o 
 -13   1   6       90.15      102.96     18.82 o 
 -11   1   6       26.51       38.16     13.92 o 
  -9   1   6        1.51      -14.02     10.65 o 
  -7   1   6     1738.12     1876.43     29.37 o 
  -5   1   6      379.46      441.46     13.90 o 
  -3   1   6     1053.83     1171.11     20.27 o 
  -1   1   6     3754.81     4056.24     42.38 o 
   1   1   6      243.90      238.80     12.33 o 
   3   1   6     1430.09     1620.36     24.00 o 
   5   1   6     1647.38     1752.80     31.18 o 
   7   1   6      271.96      318.18     13.88 o 
   9   1   6       18.12       26.02     11.66 o 
  11   1   6       82.05      107.38     22.59 o 
  13   1   6      228.97      230.16     27.10 o 
  15   1   6      102.78      134.68     29.76 o 
  17   1   6        7.37      -15.94     29.21 o 
 -18   2   6     1481.12     1578.31     52.44 o 
 -16   2   6     5612.25     5654.99     82.11 o 
 -14   2   6     6336.58     6288.86     80.57 o 
 -12   2   6     4867.24     4602.13     62.46 o 
 -10   2   6      982.72     1004.87     26.14 o 
  -8   2   6       78.41       41.07     10.38 o 
  -6   2   6     1576.44     1753.03     29.43 o 
  -4   2   6    33534.67    33171.29    320.73 o 
  -2   2   6    87718.96    82756.47    665.25 o 
   0   2   6   101998.77    97376.72    749.85 o 
   2   2   6    41064.54    41342.32    325.28 o 
   4   2   6      509.33      558.72     14.32 o 
   6   2   6     1241.22     1108.09     35.07 o 
   8   2   6      313.82      345.23     16.60 o 
  10   2   6     5190.56     5120.63     64.72 o 
  12   2   6    12824.92    12472.10    167.53 o 
  14   2   6     6256.72     6299.83     94.59 o 
  16   2   6     2546.01     2653.35     64.22 o 
  18   2   6      379.98      432.64     41.59 o 
 -19   3   6       74.02        9.29     34.11 o 
 -17   3   6      298.05      274.85     30.58 o 
 -15   3   6      685.60      749.20     31.76 o 
 -13   3   6       22.12       25.52     18.57 o 
 -11   3   6       57.75       55.16     16.40 o 
  -9   3   6       16.99       19.91     12.80 o 
  -7   3   6      206.96      248.57     15.68 o 
  -5   3   6      158.90      154.42     12.71 o 
  -3   3   6     1609.77     1451.29     26.11 o 
  -1   3   6     8618.78     8464.26     75.20 o 
   1   3   6    11122.86    11533.02     95.11 o 
   3   3   6        1.14        9.16      7.91 o 
   5   3   6      296.57      349.07     16.02 o 
   7   3   6      691.39      749.00     35.11 o 
   9   3   6        1.36       -9.85     12.78 o 
  11   3   6     1082.35     1127.60     31.10 o 
  13   3   6      592.58      664.61     34.35 o 
  15   3   6      211.55      339.79     32.08 o 
  17   3   6       92.49       93.36     32.46 o 
 -18   4   6     1198.03     1252.50     49.37 o 
 -16   4   6     2765.24     2785.53     74.75 o 
 -14   4   6     5388.40     5362.20     74.08 o 
 -12   4   6     3473.67     3414.41     53.89 o 
 -10   4   6      167.87      230.42     19.23 o 
  -8   4   6      439.03      472.38     19.37 o 
  -6   4   6     2681.01     2832.49     40.15 o 
  -4   4   6    20304.58    19646.31    198.02 o 
  -2   4   6    54232.80    53968.09    437.26 o 
   0   4   6    29909.13    28032.28    209.24 o 
   2   4   6    19406.10    19120.55    158.77 o 
   4   4   6      556.00      586.29     21.58 o 
   6   4   6       88.14       94.65     12.71 o 
   8   4   6      169.04      166.36     16.38 o 
  10   4   6     5363.73     5208.66     67.87 o 
  12   4   6     3249.19     3315.54     57.95 o 
  14   4   6     7590.16     7406.08    106.70 o 
  16   4   6     1673.57     1688.13     53.76 o 
 -17   5   6      575.59      623.51     40.04 o 
 -15   5   6     1181.94     1220.15     52.05 o 
 -13   5   6     1211.67     1144.73     37.02 o 
 -11   5   6      165.12      151.37     20.75 o 
  -9   5   6       28.28       21.28     14.86 o 
  -7   5   6      152.76      179.29     20.85 o 
  -5   5   6     5235.49     5248.63     68.20 o 
  -3   5   6     5961.77     6198.06     68.93 o 
  -1   5   6    12968.65    12661.40    104.76 o 
   1   5   6     5862.60     5670.63     54.17 o 
   3   5   6     2272.59     2351.27     32.28 o 
   5   5   6       33.20       19.43      9.98 o 
   7   5   6      117.83       95.86     15.38 o 
   9   5   6       10.00      -21.12     15.39 o 
  11   5   6      915.79      976.87     31.09 o 
  13   5   6     1013.49     1087.73     39.79 o 
  15   5   6     1574.98     1628.89     50.58 o 
  17   5   6      357.71      418.25     39.28 o 
 -16   6   6     1826.23     1858.73     58.97 o 
 -14   6   6     3052.35     3017.59     63.22 o 
 -12   6   6     2831.34     2877.90     55.02 o 
 -10   6   6      678.35      662.48     29.16 o 
  -8   6   6      790.54      793.10     28.43 o 
  -6   6   6      837.29      826.70     27.03 o 
  -4   6   6     9732.91     9566.39    133.92 o 
  -2   6   6    34532.54    33101.26    323.45 o 
   0   6   6    26193.48    26173.36    204.21 o 
   2   6   6     9441.38     9122.14     81.12 o 
   4   6   6     1739.06     1730.00     29.08 o 
   6   6   6       73.58       78.93     14.30 o 
   8   6   6      795.46      769.27     26.09 o 
  10   6   6     3082.19     3167.73     55.60 o 
  12   6   6     4209.58     4345.10     69.84 o 
  14   6   6     2800.40     2851.78     64.26 o 
  16   6   6      864.06      744.94     53.41 o 
 -15   7   6      550.14      706.44     46.28 o 
 -13   7   6      630.95      751.32     43.18 o 
 -11   7   6       29.79       41.93     24.99 o 
  -9   7   6      161.51      132.93     25.85 o 
  -7   7   6      437.61      457.49     31.05 o 
  -5   7   6       15.26       23.96     19.50 o 
  -3   7   6     7621.39     7303.73    101.15 o 
  -1   7   6     7337.75     7372.31     88.77 o 
   1   7   6     3544.02     3458.35     46.25 o 
   3   7   6      380.08      395.77     19.04 o 
   5   7   6      705.50      784.86     22.25 o 
   7   7   6      501.37      525.56     22.21 o 
   9   7   6        6.37      -19.18     19.56 o 
  11   7   6      590.38      688.32     37.00 o 
  13   7   6      851.60      900.88     46.67 o 
  15   7   6      751.59      798.98     65.35 o 
 -14   8   6      783.76      828.37     47.55 o 
 -12   8   6       95.29      127.19     32.47 o 
 -10   8   6       43.55       14.94     26.75 o 
  -8   8   6       95.73       58.29     27.49 o 
  -6   8   6     1028.15      942.93     39.44 o 
  -4   8   6      244.91      224.87     25.60 o 
  -2   8   6     4768.88     4863.12     81.91 o 
   0   8   6     2737.50     2719.08     52.78 o 
   2   8   6     1908.15     1991.83     43.88 o 
   4   8   6        0.86       -1.90     17.58 o 
   6   8   6      116.26      140.46     23.44 o 
   8   8   6        0.88       -3.87     21.15 o 
  10   8   6      386.28      439.12     38.24 o 
  12   8   6     1183.26     1233.04     55.27 o 
  14   8   6     1008.48      983.20     60.95 o 
 -13   9   6     1033.86     1005.99     56.82 o 
 -11   9   6      275.34      200.63     39.17 o 
  -9   9   6      213.78      217.95     38.72 o 
  -7   9   6      649.06      642.31     44.39 o 
  -5   9   6     1953.43     1798.98     67.28 o 
  -3   9   6     7220.23     6855.45    117.07 o 
  -1   9   6     8180.49     8214.28    120.74 o 
   1   9   6     8205.58     8123.82    110.18 o 
   3   9   6     1974.35     1967.84     45.21 o 
   5   9   6      402.22      298.55     39.98 o 
   7   9   6       18.89      -41.38     36.18 o 
   9   9   6      383.92      439.65     64.85 o 
  11   9   6      813.82      798.13     62.74 o 
  13   9   6     2154.37     2152.64    150.50 o 
 -12  10   6      361.30      434.54     47.98 o 
 -10  10   6      221.34      140.76     42.08 o 
  -8  10   6      325.67      295.69     41.26 o 
  -6  10   6      160.30       85.54     34.87 o 
  -4  10   6     1258.14     1173.06     48.79 o 
  -2  10   6     1991.33     2085.51     64.26 o 
   0  10   6     2244.88     2360.39     75.55 o 
   2  10   6     1054.06     1001.52     42.14 o 
   4  10   6      241.45      197.55     38.19 o 
   6  10   6       14.13       12.83     34.52 o 
   8  10   6      283.53      230.95     53.65 o 
  10  10   6      823.70      898.41     79.01 o 
  12  10   6      487.25      520.17     73.45 o 
 -11  11   6      195.17      213.45     56.54 o 
  -9  11   6      122.32      106.77     47.54 o 
  -7  11   6      347.92      239.31     50.11 o 
  -5  11   6      560.86      503.16     48.70 o 
  -3  11   6     2457.74     2183.22     69.84 o 
  -1  11   6     5014.86     5109.40    125.84 o 
   1  11   6     2268.02     2276.36    113.58 o 
   3  11   6     1850.55     1728.00     80.45 o 
   5  11   6        5.03      -39.63     36.12 o 
   7  11   6       12.96      -41.55     37.74 o 
   9  11   6      297.18      364.46     86.84 o 
  -8  12   6        4.43       36.29     50.21 o 
  -6  12   6      137.61       77.64     48.22 o 
  -4  12   6      249.70      273.22     47.49 o 
  -2  12   6      324.93      336.42     41.01 o 
   0  12   6      129.49      121.16     39.15 o 
   2  12   6      147.34      151.12     52.78 o 
   4  12   6        1.39       20.94     46.61 o 
   6  12   6      241.42      162.72     47.22 o 
  -3  13   6     1517.51     1585.82     64.22 o 
  -1  13   6     1925.56     2067.23     70.13 o 
   1  13   6     1364.19     1319.59     82.85 o 
 -19   1   7     1640.76     1835.97     60.05 o 
 -17   1   7     3174.43     3198.37     84.52 o 
 -15   1   7     2742.86     2539.86     53.18 o 
 -13   1   7      641.74      579.62     25.81 o 
 -11   1   7      297.24      229.47     18.68 o 
  -9   1   7     1115.05     1260.65     26.74 o 
  -7   1   7    14470.23    14850.68    133.64 o 
  -5   1   7    60406.75    58868.84    530.95 o 
  -3   1   7    62608.95    60657.36    492.62 o 
  -1   1   7    30043.84    30544.00    253.42 o 
   1   1   7     8494.15     9564.11     83.96 o 
   3   1   7     2388.56     2148.21     29.53 o 
   5   1   7      122.30       91.85     12.37 o 
   7   1   7     3398.29     3580.54     58.68 o 
   9   1   7    17528.57    17347.20    198.06 o 
  11   1   7    19589.19    19731.05    243.29 o 
  13   1   7     7109.09     7206.96    102.92 o 
  15   1   7      867.34      891.84     41.07 o 
  17   1   7       34.98       22.73     32.76 o 
 -18   2   7       82.01       88.37     31.42 o 
 -16   2   7      121.98       99.11     26.46 o 
 -14   2   7      213.48      230.54     23.19 o 
 -12   2   7      738.84      726.72     29.51 o 
 -10   2   7        8.11       17.62     14.52 o 
  -8   2   7      109.77      145.78     14.68 o 
  -6   2   7     3091.05     3134.78     45.44 o 
  -4   2   7     1943.55     1763.08     30.98 o 
  -2   2   7     1175.47     1402.70     24.34 o 
   0   2   7     2159.64     2194.29     27.04 o 
   2   2   7       81.61      103.07     10.85 o 
   4   2   7     1182.38     1277.65     22.25 o 
   6   2   7      472.97      520.17     16.21 o 
   8   2   7        8.52       -3.81     13.24 o 
  10   2   7      382.22      384.66     29.60 o 
  12   2   7      683.41      754.87     36.22 o 
  14   2   7        7.20       -5.00     25.34 o 
  16   2   7       13.23      -12.96     28.75 o 
  18   2   7       33.59        9.81     34.05 o 
 -17   3   7     1843.44     1900.11     62.48 o 
 -15   3   7     1285.00     1262.22     40.19 o 
 -13   3   7      369.49      343.18     23.72 o 
 -11   3   7       30.62       16.91     16.17 o 
  -9   3   7      592.00      655.84     22.81 o 
  -7   3   7     4866.83     4650.53     57.29 o 
  -5   3   7    31582.07    31061.48    289.53 o 
  -3   3   7    35312.05    33543.48    279.64 o 
  -1   3   7    41771.14    40586.58    321.03 o 
   1   3   7     2238.96     2410.70     30.49 o 
   3   3   7      911.03      759.02     17.33 o 
   5   3   7     1105.27     1144.84     27.34 o 
   7   3   7     2932.59     2984.13     62.97 o 
   9   3   7     7971.37     7888.65     94.34 o 
  11   3   7    14053.11    13575.21    156.83 o 
  13   3   7     3025.77     3033.01     86.20 o 
  15   3   7      659.66      724.66     39.46 o 
  17   3   7        4.28       14.54     31.99 o 
 -18   4   7      288.18      287.08     36.02 o 
 -16   4   7      486.50      471.55     34.89 o 
 -14   4   7      188.30      165.35     25.18 o 
 -12   4   7       10.80       17.92     18.06 o 
 -10   4   7       24.03       45.85     16.01 o 
  -8   4   7     1749.09     1854.74     35.57 o 
  -6   4   7     3266.09     3167.51     47.00 o 
  -4   4   7    10194.58    10505.03    115.58 o 
  -2   4   7     7622.53     7561.63     81.24 o 
   0   4   7     4984.21     5333.41     51.56 o 
   2   4   7       18.28        1.98      9.21 o 
   4   4   7       70.03       39.64     10.42 o 
   6   4   7      330.06      329.87     17.44 o 
   8   4   7      142.72      123.46     18.60 o 
  10   4   7     4680.29     4802.90     75.55 o 
  12   4   7     2128.51     2051.73     50.05 o 
  14   4   7      405.39      404.64     32.89 o 
  16   4   7      143.71      104.52     31.87 o 
 -17   5   7     1913.77     1879.73     56.33 o 
 -15   5   7      913.25      902.63     41.84 o 
 -13   5   7      817.02      767.75     32.83 o 
 -11   5   7      216.58      230.57     22.99 o 
  -9   5   7      367.52      392.25     25.08 o 
  -7   5   7     4736.53     4650.38     59.40 o 
  -5   5   7    20658.09    20791.60    212.73 o 
  -3   5   7    32943.70    32465.73    318.43 o 
  -1   5   7    13463.20    13527.00    112.30 o 
   1   5   7      982.98     1029.48     20.10 o 
   3   5   7      580.38      576.16     18.36 o 
   5   5   7       22.72        5.64     11.02 o 
   7   5   7     5291.65     5392.10     67.17 o 
   9   5   7     5822.06     6066.29     79.71 o 
  11   5   7     6704.92     6706.18     95.31 o 
  13   5   7     2770.84     2852.73     66.45 o 
  15   5   7      603.57      514.07     37.71 o 
 -16   6   7      473.60      478.31     43.37 o 
 -14   6   7       74.08       77.89     27.63 o 
 -12   6   7       96.94       68.00     22.44 o 
 -10   6   7       91.67       71.81     20.52 o 
  -8   6   7      214.23      188.41     20.32 o 
  -6   6   7     3833.95     3661.89     57.94 o 
  -4   6   7    13176.39    12962.25    151.95 o 
  -2   6   7    10805.42    10769.11    112.13 o 
   0   6   7     2500.85     2585.02     33.12 o 
   2   6   7       62.86       65.26     12.70 o 
   4   6   7      208.21      220.30     13.46 o 
   6   6   7      636.55      734.59     22.35 o 
   8   6   7     1877.79     1864.18     43.91 o 
  10   6   7     1922.91     1967.72     47.87 o 
  12   6   7     2303.13     2382.35     79.38 o 
  14   6   7      750.35      705.56     41.24 o 
  16   6   7      141.31      127.38     39.37 o 
 -15   7   7      631.48      630.12     45.39 o 
 -13   7   7      381.71      474.93     37.11 o 
 -11   7   7       43.17       45.90     24.29 o 
  -9   7   7      314.05      258.80     27.54 o 
  -7   7   7     4696.67     4440.57     84.88 o 
  -5   7   7     7770.51     7664.64    109.58 o 
  -3   7   7     7398.49     7624.74    100.13 o 
  -1   7   7     9180.99     9361.60    110.77 o 
   1   7   7      708.01      635.77     23.29 o 
   3   7   7      296.38      311.38     17.31 o 
   5   7   7       14.98       14.63     14.79 o 
   7   7   7      941.88     1027.10     37.01 o 
   9   7   7     5213.37     5319.96     80.73 o 
  11   7   7     3452.07     3427.76     71.38 o 
  13   7   7     1312.14     1284.65     53.12 o 
  15   7   7      228.54      163.09     47.53 o 
 -14   8   7      283.80      300.06     39.48 o 
 -12   8   7      169.48      213.54     32.73 o 
 -10   8   7       24.54       32.78     26.22 o 
  -8   8   7     1162.81     1010.53     41.65 o 
  -6   8   7     4960.56     4949.60     85.58 o 
  -4   8   7     4744.01     4708.25    120.02 o 
  -2   8   7    10854.51    10611.85    143.06 o 
   0   8   7     1918.26     1859.82     54.27 o 
   2   8   7      238.77      199.32     20.66 o 
   4   8   7       57.76       47.22     24.64 o 
   6   8   7       22.58        5.88     23.77 o 
   8   8   7     1662.59     1712.52     54.93 o 
  10   8   7     2695.99     2894.68     65.18 o 
  12   8   7     1828.18     1769.89     64.32 o 
  14   8   7      671.43      671.82     57.15 o 
 -13   9   7      322.97      327.93     44.88 o 
 -11   9   7        5.92      -28.58     32.05 o 
  -9   9   7      504.81      488.89     40.70 o 
  -7   9   7     1426.47     1414.77     53.86 o 
  -5   9   7     3837.43     3706.63     80.72 o 
  -3   9   7     3956.90     4055.72     92.77 o 
  -1   9   7     1816.59     1939.90     57.93 o 
   1   9   7      758.92      721.90     40.01 o 
   3   9   7      434.17      379.84     31.06 o 
   5   9   7      418.89      444.96     33.78 o 
   7   9   7      888.55      862.36     47.60 o 
   9   9   7     1600.08     1758.15     77.14 o 
  11   9   7     1274.05     1348.83     74.73 o 
  13   9   7      483.00      545.68     64.18 o 
 -12  10   7       55.10      100.71     41.92 o 
 -10  10   7        1.79       48.33     35.81 o 
  -8  10   7     1086.73     1024.47     56.05 o 
  -6  10   7     2438.75     2168.57     73.09 o 
  -4  10   7     4227.90     4098.77     98.53 o 
  -2  10   7     3102.80     3071.94     85.79 o 
   0  10   7      985.20     1118.78     65.01 o 
   2  10   7       60.13       64.02     49.59 o 
   4  10   7       51.80       54.85     34.51 o 
   6  10   7       11.88       27.39     35.76 o 
   8  10   7      816.56      957.92     65.57 o 
  10  10   7     1358.48     1527.42     93.73 o 
  -9  11   7      344.32      242.58     48.30 o 
  -7  11   7      123.89      142.14     42.32 o 
  -5  11   7      869.14      908.32     63.87 o 
  -3  11   7      647.41      671.02     60.49 o 
  -1  11   7      880.77      778.77     63.87 o 
   1  11   7      193.64      163.37     41.51 o 
   3  11   7      142.54       67.30     45.17 o 
   5  11   7       70.42       62.56     40.19 o 
   7  11   7      500.87      477.93     56.74 o 
   9  11   7      390.91      371.85     67.75 o 
  -6  12   7     1006.08     1161.90     76.17 o 
  -4  12   7     1502.77     1493.72     93.03 o 
  -2  12   7     1375.21     1406.56     69.40 o 
   0  12   7      802.49      725.19     68.71 o 
   2  12   7       95.13      197.20     53.37 o 
   4  12   7       10.77      -11.69     47.62 o 
   6  12   7       26.67      132.02     62.40 o 
 -18   0   8     1683.06     1490.35     69.07 o 
 -16   0   8      912.31      952.87     69.49 o 
 -14   0   8      327.40      336.17     37.98 o 
 -12   0   8      743.22      832.29     43.51 o 
 -10   0   8     4082.08     4363.85     81.94 o 
  -8   0   8    22445.16    22280.09    276.15 o 
  -6   0   8    65635.00    63149.81    808.14 o 
  -4   0   8    29427.24    28854.28    380.88 o 
  -2   0   8     5786.94     5566.75     81.58 o 
   0   0   8     4002.77     3971.13     57.84 o 
   2   0   8     1084.62      878.70     35.19 o 
   4   0   8     1865.46     2063.97     46.95 o 
   6   0   8    24109.72    23497.49    315.87 o 
   8   0   8    19427.45    19154.72    302.44 o 
  10   0   8    14060.31    14152.24    284.19 o 
  12   0   8     2941.90     2930.73    106.13 o 
  14   0   8       71.70       13.83     40.03 o 
  16   0   8        9.25      -15.43     46.16 o 
 -17   1   8        0.01      -36.51     25.82 o 
 -15   1   8       23.12        8.55     22.98 o 
 -13   1   8       53.19       42.25     20.59 o 
 -11   1   8      284.92      335.13     21.24 o 
  -9   1   8       37.36       11.95     14.36 o 
  -7   1   8      213.05      232.59     14.16 o 
  -5   1   8     2139.48     2204.69     38.99 o 
  -3   1   8      204.67      237.40     13.12 o 
  -1   1   8       41.65       74.44      9.00 o 
   1   1   8      228.22      210.19     14.76 o 
   3   1   8       31.64       38.94     10.66 o 
   5   1   8     1145.10     1212.15     36.06 o 
   7   1   8      190.18      206.46     17.13 o 
   9   1   8      383.77      446.95     34.49 o 
  11   1   8      332.31      354.18     34.78 o 
  13   1   8       43.73       58.61     29.24 o 
  15   1   8        0.47      -23.18     28.77 o 
  17   1   8       20.66        4.38     33.23 o 
 -18   2   8      780.22      726.01     41.91 o 
 -16   2   8      602.97      510.18     33.11 o 
 -14   2   8       18.93       11.01     20.44 o 
 -12   2   8      236.27      239.89     21.59 o 
 -10   2   8     5268.45     5372.83     67.88 o 
  -8   2   8    23914.09    23648.22    217.61 o 
  -6   2   8    32376.19    31708.77    281.12 o 
  -4   2   8    37310.16    37380.90    326.80 o 
  -2   2   8      149.76      128.78     10.98 o 
   0   2   8     1677.67     1947.73     28.98 o 
   2   2   8     1059.52      957.21     22.74 o 
   4   2   8     3707.68     3863.55     46.69 o 
   6   2   8    17221.18    17079.02    169.55 o 
   8   2   8    27258.52    27204.10    276.21 o 
  10   2   8    13150.54    12941.55    159.32 o 
  12   2   8     3593.76     3669.01     94.67 o 
  14   2   8       43.66       12.16     27.57 o 
  16   2   8       12.08      -43.48     28.99 o 
 -17   3   8       18.28       43.57     29.83 o 
 -15   3   8      141.92      138.61     24.76 o 
 -13   3   8      229.48      213.01     22.51 o 
 -11   3   8      260.65      273.27     20.72 o 
  -9   3   8      977.47     1008.00     33.27 o 
  -7   3   8     3297.78     3311.55     47.34 o 
  -5   3   8     2638.70     2609.83     41.72 o 
  -3   3   8     1481.64     1482.91     26.78 o 
  -1   3   8     3817.51     4061.59     43.31 o 
   1   3   8     2092.75     2216.45     30.83 o 
   3   3   8      615.13      629.18     16.80 o 
   5   3   8      472.57      485.86     16.22 o 
   7   3   8      756.16      750.06     27.70 o 
   9   3   8      961.67      964.27     35.55 o 
  11   3   8     1657.74     1636.37     47.56 o 
  13   3   8      134.91      121.44     29.47 o 
  15   3   8      103.83       39.03     29.69 o 
  17   3   8       18.51       23.15     32.88 o 
 -18   4   8      613.80      548.43     44.57 o 
 -16   4   8      408.33      466.57     35.77 o 
 -14   4   8       42.03       33.40     23.50 o 
 -12   4   8      800.81      723.39     28.57 o 
 -10   4   8     2537.01     2604.23     45.62 o 
  -8   4   8    13125.70    12782.17    129.02 o 
  -6   4   8    22380.34    21967.75    214.25 o 
  -4   4   8    18093.36    18400.79    180.69 o 
  -2   4   8     6054.54     6308.85     66.08 o 
   0   4   8      151.80      122.50     10.93 o 
   2   4   8     1804.24     1796.59     29.12 o 
   4   4   8     1355.41     1455.97     26.61 o 
   6   4   8    14670.07    14704.80    158.75 o 
   8   4   8    21805.96    21336.10    224.60 o 
  10   4   8     5449.69     5617.46     90.60 o 
  12   4   8      819.75      773.80     39.18 o 
  14   4   8       67.79       47.44     29.87 o 
  16   4   8       10.43      -11.60     30.97 o 
 -17   5   8       80.71       86.82     33.64 o 
 -15   5   8        8.58      -16.85     25.11 o 
 -13   5   8       62.90       38.67     23.45 o 
 -11   5   8      174.57      147.37     22.92 o 
  -9   5   8     2330.29     2281.78     49.65 o 
  -7   5   8     2837.49     2799.03     48.70 o 
  -5   5   8     8986.85     8702.07    102.81 o 
  -3   5   8     1765.91     1927.18     35.46 o 
  -1   5   8      659.93      705.73     17.56 o 
   1   5   8     1062.01     1035.12     22.00 o 
   3   5   8      157.56      145.81     13.50 o 
   5   5   8      534.64      615.53     21.30 o 
   7   5   8     8117.75     8221.96     97.81 o 
   9   5   8     2209.70     2263.01     47.79 o 
  11   5   8     1326.85     1308.03     42.13 o 
  13   5   8       55.18       29.68     29.22 o 
  15   5   8       44.69       35.21     30.58 o 
 -16   6   8      205.56      145.10     36.30 o 
 -14   6   8       86.43       53.10     28.14 o 
 -12   6   8      415.35      399.53     28.72 o 
 -10   6   8     1920.10     1836.01     43.71 o 
  -8   6   8     8862.38     8745.32    109.85 o 
  -6   6   8    12001.75    11974.81    146.59 o 
  -4   6   8     8970.11     9132.81    116.22 o 
  -2   6   8     2382.10     2513.00     41.27 o 
   0   6   8      308.26      288.70     15.61 o 
   2   6   8       73.88       80.46     13.25 o 
   4   6   8     3496.60     3618.25     52.62 o 
   6   6   8     5648.40     5682.00     71.26 o 
   8   6   8    10524.00    10538.08    127.77 o 
  10   6   8     4409.57     4337.05     72.80 o 
  12   6   8     1545.30     1709.86     52.93 o 
  14   6   8       49.98        9.75     34.35 o 
 -15   7   8        1.79      -31.64     32.34 o 
 -13   7   8        2.91       18.32     27.35 o 
 -11   7   8      426.12      427.79     32.13 o 
  -9   7   8     1391.05     1329.58     41.55 o 
  -7   7   8     3969.83     3679.70     67.70 o 
  -5   7   8     3193.49     3236.31     63.67 o 
  -3   7   8      655.69      687.92     28.65 o 
  -1   7   8      123.25      155.71     20.32 o 
   1   7   8      970.21      997.76     25.21 o 
   3   7   8      737.91      706.35     24.55 o 
   5   7   8      533.03      528.98     22.40 o 
   7   7   8     1448.33     1459.54     35.51 o 
   9   7   8     2909.36     2873.97     58.80 o 
  11   7   8      448.53      419.03     34.42 o 
  13   7   8       56.50        3.68     33.05 o 
 -14   8   8      112.33      107.97     37.16 o 
 -12   8   8       86.98       29.70     29.54 o 
 -10   8   8      326.71      265.85     33.85 o 
  -8   8   8     1770.49     1816.85     53.86 o 
  -6   8   8     3833.03     3884.87     81.99 o 
  -4   8   8     2996.80     3306.70     69.86 o 
  -2   8   8       67.25       59.00     22.73 o 
   0   8   8      324.34      287.63     27.40 o 
   2   8   8        3.98      -10.95     18.62 o 
   4   8   8      507.14      526.32     30.01 o 
   6   8   8     1003.71     1089.25     54.16 o 
   8   8   8     1720.18     1757.32     59.81 o 
  10   8   8      592.83      603.55     37.54 o 
  12   8   8       74.95       50.08     36.33 o 
 -13   9   8       93.41       83.48     41.83 o 
 -11   9   8      425.95      375.88     40.28 o 
  -9   9   8     1021.59     1048.51     52.43 o 
  -7   9   8     4422.15     4432.15     95.32 o 
  -5   9   8     4996.55     4749.67    105.98 o 
  -3   9   8     2743.09     2779.35     70.36 o 
  -1   9   8       98.45       81.82     25.85 o 
   1   9   8       11.80      -18.34     25.45 o 
   3   9   8      516.75      482.81     34.28 o 
   5   9   8     1224.03     1353.88     48.54 o 
   7   9   8     3397.29     3459.73     93.56 o 
   9   9   8     3100.21     3336.00    107.01 o 
  11   9   8     1119.96     1127.99     71.65 o 
 -10  10   8       57.52       -1.05     35.03 o 
  -8  10   8     1315.85     1363.11     59.50 o 
  -6  10   8      929.99      960.74     51.11 o 
  -4  10   8      615.43      644.65     48.48 o 
  -2  10   8      293.11      353.91     40.96 o 
   0  10   8      290.16      177.39     34.08 o 
   2  10   8       61.23       98.99     41.41 o 
   4  10   8      690.70      689.26     77.29 o 
   6  10   8      772.76      770.57     59.73 o 
   8  10   8      696.48      801.00     70.88 o 
  10  10   8      484.87      450.17     70.09 o 
  -9  11   8      758.28      729.87     56.66 o 
  -7  11   8     2800.98     2688.28     80.01 o 
  -5  11   8     1937.80     1936.49     66.61 o 
  -3  11   8      835.75      898.16     65.33 o 
  -1  11   8      211.81      215.39     48.13 o 
   1  11   8       47.69       32.96     44.23 o 
   3  11   8      168.37      171.62     49.27 o 
   5  11   8      828.72      658.79     79.89 o 
   7  11   8      940.90      948.20     77.08 o 
  -6  12   8       57.98       93.54     46.88 o 
  -4  12   8      274.56      360.61     65.99 o 
  -2  12   8       77.79       27.89     46.36 o 
   0  12   8       71.58      147.62     54.07 o 
   2  12   8        7.80       17.08     48.64 o 
   4  12   8       69.55       48.04     49.53 o 
 -17   1   9       78.99      106.05     29.19 o 
 -15   1   9      631.59      694.77     34.26 o 
 -13   1   9      516.71      574.35     30.34 o 
 -11   1   9    10284.26    10514.05    113.71 o 
  -9   1   9    19719.41    19456.39    185.25 o 
  -7   1   9    19172.68    18473.40    165.12 o 
  -5   1   9     6337.79     6557.31     77.36 o 
  -3   1   9      117.52      108.27     12.03 o 
  -1   1   9     4172.60     4094.34     44.06 o 
   1   1   9     2451.30     2832.88     35.45 o 
   3   1   9    15751.44    15516.99    146.30 o 
   5   1   9    38744.75    38453.80    355.07 o 
   7   1   9    21574.96    21004.84    251.75 o 
   9   1   9     5181.82     5163.21    112.65 o 
  11   1   9      124.35       92.95     30.34 o 
  13   1   9       28.14      -12.13     28.41 o 
  15   1   9        5.63      -29.11     30.73 o 
  17   1   9      599.25      559.89     46.27 o 
 -18   2   9        8.39        4.21     31.33 o 
 -16   2   9       25.97       50.49     26.58 o 
 -14   2   9      203.43      166.52     25.65 o 
 -12   2   9        8.89       23.13     19.09 o 
 -10   2   9     1288.41     1298.84     36.78 o 
  -8   2   9      727.24      740.50     24.43 o 
  -6   2   9      678.09      623.36     22.82 o 
  -4   2   9       18.68       25.12     11.59 o 
  -2   2   9       90.00      107.87     12.10 o 
   0   2   9     1515.95     1553.02     24.85 o 
   2   2   9      562.70      603.78     15.53 o 
   4   2   9      615.78      577.51     16.83 o 
   6   2   9     1242.11     1210.30     34.35 o 
   8   2   9       90.83      108.63     23.99 o 
  10   2   9        1.74      -34.99     24.50 o 
  12   2   9        2.19      -37.71     25.41 o 
  14   2   9       49.30      119.54     33.96 o 
  16   2   9       17.32       23.00     34.02 o 
 -17   3   9       52.66      -15.36     29.99 o 
 -15   3   9       59.95       45.63     25.49 o 
 -13   3   9     1480.92     1510.41     39.05 o 
 -11   3   9     7164.32     7160.22     86.93 o 
  -9   3   9    14941.42    14852.02    148.33 o 
  -7   3   9    13968.50    14046.46    146.85 o 
  -5   3   9     3594.14     3465.19     50.91 o 
  -3   3   9      334.70      300.39     15.23 o 
  -1   3   9     1443.05     1460.90     25.20 o 
   1   3   9     1167.44     1247.32     22.66 o 
   3   3   9     9007.60     8682.17     86.11 o 
   5   3   9    21034.21    20691.82    212.72 o 
   7   3   9    15415.21    15493.20    170.27 o 
   9   3   9     3316.03     3204.67     65.54 o 
  11   3   9        4.91       -9.74     24.33 o 
  13   3   9      353.58      324.10     35.06 o 
  15   3   9       17.03      -32.12     29.25 o 
 -16   4   9       39.31       49.02     28.17 o 
 -14   4   9      136.19      135.76     26.63 o 
 -12   4   9      669.49      653.28     31.39 o 
 -10   4   9     2398.33     2473.74     46.00 o 
  -8   4   9     3198.56     3199.70     49.77 o 
  -6   4   9     2610.71     2743.50     53.64 o 
  -4   4   9      174.61      171.40     16.54 o 
  -2   4   9      295.13      315.31     18.04 o 
   0   4   9       23.79       61.00     11.71 o 
   2   4   9     1241.47     1281.32     26.98 o 
   4   4   9     3579.97     3629.77     49.31 o 
   6   4   9     4433.77     4301.56     66.73 o 
   8   4   9     2656.16     2594.31     60.20 o 
  10   4   9      195.00      184.48     25.66 o 
  12   4   9      138.98      123.44     28.92 o 
  14   4   9       36.86       43.61     30.22 o 
  16   4   9       39.81       62.04     34.03 o 
 -15   5   9      211.39      158.12     29.41 o 
 -13   5   9     1075.51     1093.72     39.37 o 
 -11   5   9     6052.62     6008.99     84.62 o 
  -9   5   9     8998.54     8887.62    106.96 o 
  -7   5   9     8809.78     8834.41    110.55 o 
  -5   5   9     2137.81     2159.73     41.20 o 
  -3   5   9      617.69      606.13     21.25 o 
  -1   5   9       93.24      106.20     13.33 o 
   1   5   9      670.09      715.69     20.20 o 
   3   5   9     8521.68     8346.55     82.38 o 
   5   5   9    13070.16    12822.70    129.90 o 
   7   5   9     9833.36     9752.42    119.32 o 
   9   5   9     4272.70     4103.44     65.72 o 
  11   5   9       59.54       11.65     24.93 o 
  13   5   9       10.86      -41.40     29.41 o 
  15   5   9       64.79       91.94     36.07 o 
 -16   6   9        6.57      -10.83     38.81 o 
 -14   6   9       28.27       -9.65     28.52 o 
 -12   6   9     1029.66      954.54     37.39 o 
 -10   6   9     2535.74     2477.45     51.89 o 
  -8   6   9     3108.78     3123.14     65.32 o 
  -6   6   9      478.02      545.32     27.39 o 
  -4   6   9     1077.03     1184.46     35.97 o 
  -2   6   9      388.96      367.65     23.35 o 
   0   6   9       11.49       25.27     14.22 o 
   2   6   9      667.82      697.09     24.38 o 
   4   6   9     2479.57     2704.49     48.38 o 
   6   6   9     5865.98     5776.56     73.67 o 
   8   6   9     3411.79     3351.39     59.39 o 
  10   6   9      777.84      748.00     35.88 o 
  12   6   9      166.00      166.71     32.36 o 
  14   6   9        3.34      -14.43     34.84 o 
 -15   7   9       41.39       -7.85     33.90 o 
 -13   7   9      520.21      532.40     37.93 o 
 -11   7   9     1398.74     1301.12     45.01 o 
  -9   7   9     3514.24     3698.09     75.29 o 
  -7   7   9     5530.39     5725.55     85.16 o 
  -5   7   9      703.71      682.04     39.60 o 
  -3   7   9      156.60      135.32     21.74 o 
  -1   7   9       57.04       97.56     19.48 o 
   1   7   9      857.11      841.44     28.01 o 
   3   7   9     4233.93     4320.35     89.92 o 
   5   7   9     7341.30     7146.23     89.83 o 
   7   7   9     2619.88     2700.45     52.71 o 
   9   7   9      977.70      987.49     43.13 o 
  11   7   9       21.33        1.53     30.56 o 
  13   7   9      127.71       74.83     38.76 o 
 -14   8   9      102.54       30.03     36.14 o 
 -12   8   9      630.22      589.03     43.38 o 
 -10   8   9     2787.20     2920.80     68.96 o 
  -8   8   9     2682.92     2759.97     63.69 o 
  -6   8   9     2334.87     2564.56     68.91 o 
  -4   8   9      130.83      185.45     27.12 o 
  -2   8   9       12.71       16.07     22.68 o 
   0   8   9       12.72       25.55     23.08 o 
   2   8   9     1036.58     1050.64     47.81 o 
   4   8   9     3936.56     3954.93    101.44 o 
   6   8   9     3979.71     3887.36     77.37 o 
   8   8   9     2283.43     2319.24     79.62 o 
  10   8   9      362.60      300.92     51.21 o 
  12   8   9       38.40       -3.37     37.21 o 
 -11   9   9      679.52      692.84     47.23 o 
  -9   9   9      689.45      717.28     45.06 o 
  -7   9   9     1862.28     1880.89     63.92 o 
  -5   9   9      594.96      629.54     68.62 o 
  -3   9   9      184.68      140.13     31.29 o 
  -1   9   9       89.05       65.00     33.03 o 
   1   9   9      472.86      525.80     42.59 o 
   3   9   9     1814.34     1853.39     60.13 o 
   5   9   9     2552.50     2731.06     74.75 o 
   7   9   9     1220.55     1253.75    100.55 o 
   9   9   9      453.68      413.54     56.97 o 
  11   9   9       44.33       48.51     50.91 o 
 -10  10   9     1217.45     1254.67     58.01 o 
  -8  10   9     2060.33     2086.78     70.35 o 
  -6  10   9     1819.12     2059.78     68.30 o 
  -4  10   9      230.26      255.89     45.86 o 
  -2  10   9       59.93       55.56     35.03 o 
   0  10   9        4.97      -27.86     30.02 o 
   2  10   9      626.23      548.10     47.83 o 
   4  10   9     2338.02     2328.55    146.19 o 
   6  10   9     2348.39     2329.19     89.40 o 
   8  10   9     1149.05     1200.80     74.44 o 
  -7  11   9      401.84      499.05     47.67 o 
  -5  11   9      354.48      437.56     44.42 o 
  -3  11   9      121.69      143.13     48.36 o 
  -1  11   9      124.36       97.35     45.54 o 
   1  11   9      486.25      521.01     58.54 o 
   3  11   9      636.75      703.18     76.42 o 
   5  11   9      386.63      551.29     73.68 o 
   7  11   9      334.68      440.89     92.31 o 
  -4  12   9      159.94      146.44     48.58 o 
  -2  12   9        1.40       50.19     48.50 o 
   0  12   9       17.95       57.68     51.17 o 
   2  12   9      572.78      561.46     65.77 o 
 -16   0  10      946.14      892.17     57.07 o 
 -14   0  10     8143.68     8275.66    152.57 o 
 -12   0  10     7442.39     7395.88    136.51 o 
 -10   0  10    17896.62    17556.82    258.79 o 
  -8   0  10     4317.21     4224.86     76.07 o 
  -6   0  10     1698.62     1626.77     62.62 o 
  -4   0  10       77.44       62.99     18.12 o 
  -2   0  10      121.40      133.92     18.33 o 
   0   0  10    18937.25    18924.88    218.16 o 
   2   0  10    37873.73    37313.80    443.59 o 
   4   0  10    29796.77    28478.50    380.94 o 
   6   0  10    13754.14    13698.21    229.44 o 
   8   0  10      161.27      171.17     40.62 o 
  10   0  10      398.25      446.45     54.52 o 
  12   0  10       16.16       42.03     94.65 o 
  14   0  10      368.97      276.58     50.35 o 
  16   0  10     1556.05     1552.97     82.70 o 
 -17   1  10        4.00       -9.66     27.73 o 
 -15   1  10       40.27       26.33     25.52 o 
 -13   1  10       99.41      109.06     23.56 o 
 -11   1  10      134.52      135.14     21.93 o 
  -9   1  10       12.17       17.78     16.55 o 
  -7   1  10      271.09      284.47     20.25 o 
  -5   1  10        2.36       -3.21     14.34 o 
  -3   1  10      545.65      543.26     18.81 o 
  -1   1  10       40.24       25.97     10.66 o 
   1   1  10      360.40      349.76     13.98 o 
   3   1  10       13.82       15.13     12.90 o 
   5   1  10      197.26      190.47     18.77 o 
   7   1  10      177.07      182.03     24.76 o 
   9   1  10       52.72        3.69     27.24 o 
  11   1  10        0.55        3.88     29.05 o 
  13   1  10        0.99       -0.79     34.13 o 
  15   1  10        1.94       13.69     32.95 o 
 -16   2  10      430.66      478.66     50.87 o 
 -14   2  10     2816.08     2864.92     60.59 o 
 -12   2  10     5072.90     5130.97     71.86 o 
 -10   2  10     9869.40     9654.27    106.98 o 
  -8   2  10     4286.36     4172.61     57.98 o 
  -6   2  10       25.25       26.57     15.54 o 
  -4   2  10     1312.03     1327.07     27.65 o 
  -2   2  10      199.37      246.00     13.98 o 
   0   2  10     5781.93     5642.70     57.21 o 
   2   2  10    36138.76    36293.78    293.70 o 
   4   2  10    27790.53    26646.76    254.96 o 
   6   2  10     8400.92     8367.67    118.04 o 
   8   2  10       15.91      -32.28     21.52 o 
  10   2  10      112.32      136.42     31.30 o 
  12   2  10       20.55       14.96     32.04 o 
  14   2  10      751.62      608.08     44.41 o 
  16   2  10     1428.55     1560.21     61.50 o 
 -17   3  10       12.68       35.74     34.07 o 
 -15   3  10      576.14      612.79     38.07 o 
 -13   3  10      268.67      312.39     26.26 o 
 -11   3  10      556.61      610.92     27.53 o 
  -9   3  10      825.23      849.35     31.18 o 
  -7   3  10      429.49      412.80     22.49 o 
  -5   3  10        7.21       11.83     16.56 o 
  -3   3  10      402.04      372.93     17.47 o 
  -1   3  10        7.93       17.69     11.18 o 
   1   3  10     2144.64     2263.03     32.62 o 
   3   3  10     3756.78     3762.68     49.59 o 
   5   3  10     3113.97     2981.75     53.81 o 
   7   3  10       15.07       -1.89     18.84 o 
   9   3  10        6.02      -21.02     22.39 o 
  11   3  10      141.92      151.82     32.06 o 
  13   3  10       58.77       33.60     30.07 o 
  15   3  10       21.50       51.48     36.41 o 
 -16   4  10      399.27      345.56     35.86 o 
 -14   4  10     1452.35     1461.98     46.70 o 
 -12   4  10     7335.54     7100.32    103.43 o 
 -10   4  10     7345.36     7154.56     87.49 o 
  -8   4  10     2966.59     3019.34     49.29 o 
  -6   4  10       78.51       87.52     17.59 o 
  -4   4  10       65.40       48.71     14.65 o 
  -2   4  10     1367.39     1256.41     24.98 o 
   0   4  10     7871.50     7955.84     78.71 o 
   2   4  10    15318.98    15049.96    133.66 o 
   4   4  10    15823.63    15581.69    152.37 o 
   6   4  10     5936.67     5764.78     77.27 o 
   8   4  10      388.12      417.73     30.27 o 
  10   4  10       35.25       69.71     24.07 o 
  12   4  10       76.51       49.22     29.51 o 
  14   4  10      307.44      302.82     37.31 o 
 -15   5  10      165.48      232.38     32.22 o 
 -13   5  10      787.42      742.18     36.44 o 
 -11   5  10     1717.93     1738.87     45.19 o 
  -9   5  10     1645.09     1608.65     41.11 o 
  -7   5  10       77.52       44.70     20.45 o 
  -5   5  10       66.65       59.60     18.89 o 
  -3   5  10       11.07       -5.56     13.94 o 
  -1   5  10      765.31      750.64     22.83 o 
   1   5  10     1689.06     1586.26     31.98 o 
   3   5  10     4850.17     4875.80     60.69 o 
   5   5  10     2379.20     2300.94     46.38 o 
   7   5  10     1450.42     1443.75     42.75 o 
   9   5  10       22.98        3.99     23.90 o 
  11   5  10        9.18       11.90     25.70 o 
  13   5  10      144.25      208.23     38.08 o 
 -14   6  10      935.67      890.18     43.35 o 
 -12   6  10     2321.64     2303.64     53.61 o 
 -10   6  10     3151.20     3287.21     61.60 o 
  -8   6  10     1379.33     1431.88     39.55 o 
  -6   6  10      914.52      916.83     34.01 o 
  -4   6  10      941.96      920.76     30.67 o 
  -2   6  10     1308.08     1256.96     31.01 o 
   0   6  10     2788.65     2668.83     46.98 o 
   2   6  10    11460.40    11369.62    112.09 o 
   4   6  10     8703.44     8711.33    114.32 o 
   6   6  10     2875.69     2859.86     56.69 o 
   8   6  10      144.66      105.60     24.09 o 
  10   6  10       12.84        4.19     27.25 o 
  12   6  10       19.25       24.25     33.58 o 
  14   6  10      842.48      923.46     53.36 o 
 -13   7  10      994.15     1003.77     45.22 o 
 -11   7  10     2200.74     2208.02     57.67 o 
  -9   7  10     1378.76     1430.08     45.40 o 
  -7   7  10      591.49      596.72     45.14 o 
  -5   7  10      278.50      324.85     28.41 o 
  -3   7  10        9.49        3.28     21.57 o 
  -1   7  10      260.21      214.73     22.43 o 
   1   7  10     3109.48     3075.31     56.28 o 
   3   7  10     3579.61     3563.77     66.91 o 
   5   7  10     2784.25     2789.55     60.76 o 
   7   7  10      423.16      388.11     27.51 o 
   9   7  10       34.79       30.77     26.64 o 
  11   7  10      161.60      175.12     33.11 o 
  13   7  10        4.91        0.47     39.78 o 
 -12   8  10     1029.17     1066.55     49.01 o 
 -10   8  10     1130.44     1208.06     49.23 o 
  -8   8  10     1005.08     1058.03     43.88 o 
  -6   8  10      293.08      329.67     32.70 o 
  -4   8  10       38.26       14.39     25.02 o 
  -2   8  10      426.23      440.46     32.40 o 
   0   8  10      943.00     1005.60     41.03 o 
   2   8  10     3485.16     3617.86     80.04 o 
   4   8  10     2668.11     2737.30     74.80 o 
   6   8  10      441.34      465.10     39.24 o 
   8   8  10        8.56       26.59     52.00 o 
  10   8  10        4.19      -33.23     45.33 o 
  12   8  10        2.27       55.10     48.78 o 
 -11   9  10      770.46      844.95     56.10 o 
  -9   9  10     1035.07     1246.78     55.23 o 
  -7   9  10      181.69      215.65     35.76 o 
  -5   9  10        5.42      -24.70     30.72 o 
  -3   9  10        8.03      -42.90     28.60 o 
  -1   9  10      545.74      450.59     44.23 o 
   1   9  10     1530.48     1505.95     62.49 o 
   3   9  10     4330.20     4192.13    102.86 o 
   5   9  10     2155.11     2145.55     84.30 o 
   7   9  10      604.70      537.22     49.36 o 
   9   9  10      108.04       89.94     70.81 o 
 -10  10  10      484.81      562.44     48.80 o 
  -8  10  10      133.19      171.55     38.51 o 
  -6  10  10      209.07      181.00     39.94 o 
  -4  10  10       35.39       29.65     38.08 o 
  -2  10  10       25.03       10.15     35.78 o 
   0  10  10      692.19      669.68     59.10 o 
   2  10  10      871.63      956.60     64.27 o 
   4  10  10      818.44      896.82     76.06 o 
   6  10  10      172.47      173.79     60.51 o 
   8  10  10        7.99      -27.92     49.26 o 
  -7  11  10      513.56      653.78     53.09 o 
  -5  11  10       64.12       17.00     38.13 o 
  -3  11  10       29.35       15.33     40.47 o 
  -1  11  10      236.64      117.60     60.31 o 
   1  11  10     1432.67     1418.68     92.56 o 
   3  11  10     2271.34     2529.13    117.35 o 
   5  11  10     1427.03     1182.67    116.31 o 
 -17   1  11      889.08      936.24     49.06 o 
 -15   1  11     2893.62     2861.95     61.85 o 
 -13   1  11     5971.83     5834.09     86.30 o 
 -11   1  11     1423.81     1240.92     37.64 o 
  -9   1  11      396.66      352.70     22.18 o 
  -7   1  11      670.79      668.70     26.77 o 
  -5   1  11      153.91      150.79     18.18 o 
  -3   1  11     4946.05     5050.90     59.66 o 
  -1   1  11    18864.69    18584.06    154.24 o 
   1   1  11    29716.17    29470.29    253.61 o 
   3   1  11    12883.35    12772.22    121.96 o 
   5   1  11     1079.57     1036.84     32.60 o 
   7   1  11      893.97      884.22     38.19 o 
   9   1  11      593.66      654.22     41.84 o 
  11   1  11      732.75      714.85     79.97 o 
  13   1  11     2519.69     2339.15     75.07 o 
  15   1  11     2234.88     2168.04     66.01 o 
 -16   2  11      104.41       87.63     35.38 o 
 -14   2  11      525.04      566.47     35.09 o 
 -12   2  11      115.57      118.30     24.13 o 
 -10   2  11       41.36       16.89     18.85 o 
  -8   2  11       29.96        4.80     17.43 o 
  -6   2  11      132.78      142.10     19.09 o 
  -4   2  11      142.35      141.95     22.18 o 
  -2   2  11      474.78      497.78     18.32 o 
   0   2  11      478.88      508.21     17.83 o 
   2   2  11     2522.83     2549.57     40.60 o 
   4   2  11      265.58      248.79     19.50 o 
   6   2  11       61.03       38.02     23.64 o 
   8   2  11      658.14      651.91     36.59 o 
  10   2  11       13.66       21.81     30.53 o 
  12   2  11       22.67       50.66     35.23 o 
  14   2  11       51.75       94.46     37.40 o 
 -15   3  11     2129.90     2167.75     59.02 o 
 -13   3  11     3123.66     3041.28     61.01 o 
 -11   3  11     3001.98     2871.16     52.30 o 
  -9   3  11      278.33      263.01     27.60 o 
  -7   3  11      116.84      111.27     19.57 o 
  -5   3  11       35.83       24.25     16.81 o 
  -3   3  11     3129.05     3220.40     44.28 o 
  -1   3  11    22870.46    22549.63    184.37 o 
   1   3  11    20134.25    19886.20    171.35 o 
   3   3  11     8458.90     8060.22     90.41 o 
   5   3  11      224.17      190.25     22.45 o 
   7   3  11       54.74       71.55     24.67 o 
   9   3  11      736.49      734.86     39.92 o 
  11   3  11      545.28      473.45     42.79 o 
  13   3  11     1352.21     1588.08     59.27 o 
  15   3  11     1726.81     1787.72     67.28 o 
 -16   4  11      386.98      389.04     43.19 o 
 -14   4  11      684.54      667.59     38.88 o 
 -12   4  11      543.79      527.92     37.83 o 
 -10   4  11      269.65      309.02     26.36 o 
  -8   4  11        6.26       -1.18     17.35 o 
  -6   4  11       17.06       -2.68     17.14 o 
  -4   4  11      871.72      868.27     27.94 o 
  -2   4  11      263.65      275.83     16.95 o 
   0   4  11     7730.17     7367.58     73.34 o 
   2   4  11     2338.85     2337.46     42.79 o 
   4   4  11     1143.90     1139.44     33.37 o 
   6   4  11      204.73      188.96     23.79 o 
   8   4  11      206.46      220.30     28.58 o 
  10   4  11       19.34       19.64     29.29 o 
  12   4  11      321.94      257.69     35.31 o 
  14   4  11      271.46      272.48     41.84 o 
 -15   5  11     1301.62     1491.08     59.74 o 
 -13   5  11     2836.47     2841.85     61.52 o 
 -11   5  11     2101.48     2091.68     56.74 o 
  -9   5  11      861.14      804.43     33.34 o 
  -7   5  11       13.06        1.74     21.08 o 
  -5   5  11       88.68       83.52     21.44 o 
  -3   5  11     2907.65     2702.50     42.34 o 
  -1   5  11    18298.01    17729.79    150.63 o 
   1   5  11     9431.25     9273.15     96.18 o 
   3   5  11     6617.09     6523.09     90.62 o 
   5   5  11      287.38      275.05     27.70 o 
   7   5  11       37.90       46.70     21.91 o 
   9   5  11       53.21       77.24     24.75 o 
  11   5  11      417.46      418.11     37.60 o 
  13   5  11      946.71     1069.58     53.70 o 
 -14   6  11      413.93      432.09     38.58 o 
 -12   6  11      693.72      739.30     37.42 o 
 -10   6  11      222.89      231.61     27.47 o 
  -8   6  11        5.72       42.63     22.39 o 
  -6   6  11      324.78      305.43     26.69 o 
  -4   6  11       25.60       20.86     19.26 o 
  -2   6  11     3726.47     3661.78     55.58 o 
   0   6  11     4177.22     4037.28     60.93 o 
   2   6  11     2888.57     2994.70     49.71 o 
   4   6  11      514.04      548.56     28.43 o 
   6   6  11        2.32      -26.81     22.54 o 
   8   6  11       15.37       13.46     25.04 o 
  10   6  11       12.05        7.31     27.14 o 
  12   6  11       85.84       88.67     36.59 o 
 -13   7  11     1206.58     1342.45     50.78 o 
 -11   7  11      692.54      743.33     40.87 o 
  -9   7  11       61.86       70.60     27.94 o 
  -7   7  11       56.63       34.89     26.53 o 
  -5   7  11      496.51      420.88     29.92 o 
  -3   7  11      842.91      781.16     35.15 o 
  -1   7  11     3937.84     4092.86     68.02 o 
   1   7  11     4210.05     4236.17     90.13 o 
   3   7  11     2924.00     2840.47     66.32 o 
   5   7  11      286.94      320.74     28.22 o 
   7   7  11       68.60       66.10     28.24 o 
   9   7  11        2.58       -5.77     28.25 o 
  11   7  11      256.29      293.03     36.95 o 
 -12   8  11      581.67      626.52     41.99 o 
 -10   8  11      210.41      190.17     34.60 o 
  -8   8  11        5.89        5.76     28.55 o 
  -6   8  11       13.31       11.36     27.02 o 
  -4   8  11      177.55      179.49     31.05 o 
  -2   8  11     1585.48     1559.03     51.12 o 
   0   8  11     3634.07     3351.07     72.86 o 
   2   8  11     3165.74     3220.66     78.73 o 
   4   8  11     1222.73     1178.47     64.96 o 
   6   8  11       21.43        2.92     32.09 o 
   8   8  11       23.42       10.30     39.47 o 
  10   8  11        2.15      -33.05     46.78 o 
  -9   9  11       54.74       33.17     36.52 o 
  -7   9  11       50.20       -4.68     29.55 o 
  -5   9  11       77.10      -18.72     31.93 o 
  -3   9  11      610.58      520.74     42.16 o 
  -1   9  11     1198.48     1285.59     54.64 o 
   1   9  11     1260.46     1326.65     78.61 o 
   3   9  11      767.52      741.19     60.99 o 
   5   9  11       88.02      120.47     46.07 o 
   7   9  11        2.09      -41.74     40.06 o 
   9   9  11       36.59       32.66     43.58 o 
  -8  10  11       81.70      122.52     38.95 o 
  -6  10  11      203.91      146.90     49.94 o 
  -4  10  11      272.51      169.94     45.70 o 
  -2  10  11     1729.53     1599.71     82.42 o 
   0  10  11     2196.03     2226.78     79.20 o 
   2  10  11     2286.25     2529.89     84.22 o 
   4  10  11      936.11      898.97     66.82 o 
   6  10  11       46.46       44.17     59.43 o 
  -5  11  11      187.06      223.20     44.32 o 
  -3  11  11      295.64      272.68     49.71 o 
  -1  11  11      548.76      622.64     78.39 o 
   1  11  11      419.28      411.56     70.48 o 
   3  11  11      282.26      472.87     95.23 o 
 -16   0  12     2957.26     2809.50     90.74 o 
 -14   0  12     1980.26     1861.48     71.36 o 
 -12   0  12     1622.16     1473.50     88.23 o 
 -10   0  12       66.02       30.39     31.12 o 
  -8   0  12      246.39      192.07     31.47 o 
  -6   0  12     3767.82     3953.10    101.50 o 
  -4   0  12    24529.51    24522.39    315.05 o 
  -2   0  12    26082.42    25053.95    288.25 o 
   0   0  12    20968.76    20575.75    261.86 o 
   2   0  12     3865.77     3747.47     87.10 o 
   4   0  12      133.71      122.74     30.15 o 
   6   0  12      112.25      128.43     32.92 o 
   8   0  12      338.21      320.95     52.18 o 
  10   0  12     3476.10     3548.58    126.32 o 
  12   0  12     6258.26     6383.62    179.57 o 
  14   0  12     2397.11     2390.34    156.37 o 
 -15   1  12        0.48      -37.80     26.89 o 
 -13   1  12       59.50       38.95     25.78 o 
 -11   1  12       19.20       22.93     22.88 o 
  -9   1  12      187.64      164.12     22.98 o 
  -7   1  12      636.88      631.55     46.10 o 
  -5   1  12       23.03       15.00     17.51 o 
  -3   1  12       18.55        0.97     13.58 o 
  -1   1  12        2.36       18.65     14.30 o 
   1   1  12        6.06       -4.32     14.57 o 
   3   1  12      145.42      141.68     18.26 o 
   5   1  12      312.59      302.66     22.88 o 
   7   1  12       88.67       81.70     30.02 o 
   9   1  12       77.90       73.59     32.53 o 
  11   1  12       12.19       94.84     36.30 o 
  13   1  12       46.12      100.94     40.16 o 
 -16   2  12     1406.52     1459.74     50.74 o 
 -14   2  12     1539.53     1426.09     46.46 o 
 -12   2  12      138.98       93.71     25.75 o 
 -10   2  12       77.14       68.89     22.42 o 
  -8   2  12       30.91       21.24     19.68 o 
  -6   2  12     2486.19     2379.55     46.87 o 
  -4   2  12    10431.58    10303.17    104.63 o 
  -2   2  12    17948.15    17453.73    148.62 o 
   0   2  12     9545.08     9331.67     96.56 o 
   2   2  12     1250.84     1227.20     31.05 o 
   4   2  12      501.52      569.66     24.77 o 
   6   2  12      626.21      651.97     33.64 o 
   8   2  12       92.91       74.49     40.30 o 
  10   2  12     1756.51     1626.46     60.54 o 
  12   2  12     4050.90     4125.50     98.45 o 
  14   2  12     1780.45     1687.11     65.35 o 
 -15   3  12      344.05      299.17     36.25 o 
 -13   3  12      118.49      136.46     30.04 o 
 -11   3  12       27.04       28.64     21.71 o 
  -9   3  12        7.01      -23.69     19.03 o 
  -7   3  12       52.17       35.30     19.24 o 
  -5   3  12     1083.99     1048.55     32.07 o 
  -3   3  12     2653.33     2583.38     39.53 o 
  -1   3  12      349.02      395.67     19.98 o 
   1   3  12     1204.30     1145.77     28.85 o 
   3   3  12        9.16       -2.95     16.68 o 
   5   3  12        8.66       24.42     19.86 o 
   7   3  12       12.96       28.60     24.16 o 
   9   3  12       90.80      106.84     33.30 o 
  11   3  12      435.69      428.83     43.51 o 
  13   3  12      466.81      510.59     52.58 o 
 -14   4  12      556.85      565.61     38.93 o 
 -12   4  12      954.50      900.15     38.62 o 
 -10   4  12       13.65       30.20     22.79 o 
  -8   4  12      322.23      265.68     27.01 o 
  -6   4  12      576.10      552.48     27.11 o 
  -4   4  12     9972.52     9909.00    103.39 o 
  -2   4  12    10294.20    10421.61    101.66 o 
   0   4  12    16096.39    15575.31    141.00 o 
   2   4  12      339.05      386.24     22.70 o 
   4   4  12      173.85      182.65     22.34 o 
   6   4  12      795.39      845.81     37.73 o 
   8   4  12     1144.16     1041.15     53.52 o 
  10   4  12     2013.01     2053.91     68.39 o 
  12   4  12     2589.60     2704.95     75.31 o 
 -13   5  12       28.62       25.93     27.71 o 
 -11   5  12       29.08        0.15     24.96 o 
  -9   5  12        9.19       11.65     23.41 o 
  -7   5  12        3.54       10.85     22.43 o 
  -5   5  12      606.18      587.11     30.66 o 
  -3   5  12     1973.34     1945.91     41.68 o 
  -1   5  12     3595.69     3565.10     50.31 o 
   1   5  12     1853.38     1797.40     38.99 o 
   3   5  12       41.46       42.19     20.95 o 
   5   5  12      557.22      552.19     33.63 o 
   7   5  12       18.23       54.01     28.80 o 
   9   5  12      129.64       86.05     30.15 o 
  11   5  12      598.70      688.95     52.44 o 
  13   5  12      329.99      385.60     49.03 o 
 -14   6  12      500.64      563.32     41.95 o 
 -12   6  12      165.46      128.42     32.23 o 
 -10   6  12       14.62       -9.05     24.98 o 
  -8   6  12        3.14       -5.28     23.26 o 
  -6   6  12     1103.87     1024.49     55.10 o 
  -4   6  12     3637.89     3701.00     62.69 o 
  -2   6  12     5407.34     5396.11     68.75 o 
   0   6  12     3046.88     3173.53     67.11 o 
   2   6  12      496.81      458.26     31.52 o 
   4   6  12       46.40       70.79     23.88 o 
   6   6  12       17.40        6.03     24.52 o 
   8   6  12      145.94      145.37     28.70 o 
  10   6  12     1122.13     1136.53     45.83 o 
  12   6  12     1215.42     1407.95     64.87 o 
 -11   7  12       99.66       88.94     30.98 o 
  -9   7  12       16.66        2.52     26.91 o 
  -7   7  12      163.82      140.43     30.40 o 
  -5   7  12     1593.55     1509.48     45.57 o 
  -3   7  12     2709.57     2656.76     57.61 o 
  -1   7  12     3848.92     3875.82     68.39 o 
   1   7  12     1695.57     1666.59     54.59 o 
   3   7  12       66.71       40.69     28.03 o 
   5   7  12      111.15      119.03     28.88 o 
   7   7  12        7.53       34.26     28.90 o 
   9   7  12      189.97      245.66     41.62 o 
  11   7  12      347.44      370.00     47.00 o 
 -10   8  12       13.94      -13.63     30.25 o 
  -8   8  12      171.84      106.93     32.34 o 
  -6   8  12      729.67      675.35     40.88 o 
  -4   8  12     1779.84     1849.33     54.18 o 
  -2   8  12     3198.39     3289.24     75.09 o 
   0   8  12     1437.36     1514.87     51.99 o 
   2   8  12      165.20      184.27     40.49 o 
   4   8  12      202.28      157.94     39.64 o 
   6   8  12        6.01      -13.05     36.74 o 
   8   8  12      228.92      239.33     53.16 o 
  -9   9  12        1.68       -5.00     36.72 o 
  -7   9  12      135.98       38.23     32.15 o 
  -5   9  12      530.23      422.19     41.00 o 
  -3   9  12     1990.78     1929.76     66.27 o 
  -1   9  12     2269.96     2200.81     69.40 o 
   1   9  12      506.39      501.14     58.01 o 
   3   9  12       56.12       69.21     46.99 o 
   5   9  12       10.90       31.21     46.80 o 
   7   9  12       40.04       84.49     50.23 o 
  -6  10  12      168.31      101.67     39.27 o 
  -4  10  12      584.11      530.79     54.46 o 
  -2  10  12      301.08      401.31     45.08 o 
   0  10  12      278.17      296.50     47.53 o 
   2  10  12       96.45      142.83     51.41 o 
   4  10  12        3.90       -2.57     66.42 o 
 -15   1  13      590.50      532.39     37.76 o 
 -13   1  13       13.89       16.00     26.31 o 
 -11   1  13        7.92       11.65     24.00 o 
  -9   1  13      698.37      718.44     34.14 o 
  -7   1  13     5525.94     5704.56     79.92 o 
  -5   1  13    14441.62    14073.55    151.33 o 
  -3   1  13    10982.67    10888.19    102.39 o 
  -1   1  13     1467.62     1379.23     31.99 o 
   1   1  13      177.15      192.58     18.46 o 
   3   1  13     1429.85     1406.32     51.58 o 
   5   1  13       41.44       34.35     21.58 o 
   7   1  13     2445.52     2345.30     75.46 o 
   9   1  13     5223.49     5296.75    109.80 o 
  11   1  13     3435.10     3529.42    161.29 o 
  13   1  13     1078.86     1047.46     60.28 o 
 -14   2  13      162.61      153.81     31.13 o 
 -12   2  13       92.59      103.26     26.73 o 
 -10   2  13       26.11       -2.14     22.74 o 
  -8   2  13       43.22       71.61     26.65 o 
  -6   2  13      877.10      880.81     32.08 o 
  -4   2  13      849.94      824.22     30.48 o 
  -2   2  13      485.16      481.95     23.38 o 
   0   2  13        0.06        4.99     15.95 o 
   2   2  13        2.59      -15.89     16.97 o 
   4   2  13       26.20       34.64     21.93 o 
   6   2  13      142.36      110.58     24.53 o 
   8   2  13       91.18      140.63     32.48 o 
  10   2  13      127.31       85.76     37.10 o 
  12   2  13      238.31      305.25     44.38 o 
 -15   3  13      358.28      342.26     39.13 o 
 -13   3  13       19.06       14.03     29.04 o 
 -11   3  13      151.93      136.10     26.85 o 
  -9   3  13      624.30      629.97     29.72 o 
  -7   3  13     4341.56     4384.33     69.04 o 
  -5   3  13     9351.75     9453.33    112.03 o 
  -3   3  13    10231.91    10097.14     97.30 o 
  -1   3  13     1052.76     1040.39     31.35 o 
   1   3  13       20.31       47.60     18.41 o 
   3   3  13      723.09      757.57     30.13 o 
   5   3  13       14.23       14.20     22.88 o 
   7   3  13     1962.13     1897.78     53.44 o 
   9   3  13     5630.41     5645.27    106.53 o 
  11   3  13     2404.19     2444.61     77.23 o 
  13   3  13      553.70      561.25     47.54 o 
 -14   4  13       44.56       20.31     32.05 o 
 -12   4  13        2.16       14.64     28.01 o 
 -10   4  13       85.44       83.98     26.37 o 
  -8   4  13      476.33      503.98     32.25 o 
  -6   4  13     1124.26     1036.78     35.44 o 
  -4   4  13     3697.19     3512.93     51.30 o 
  -2   4  13      868.23      868.39     27.07 o 
   0   4  13       22.00       31.34     18.50 o 
   2   4  13       17.72       21.95     18.83 o 
   4   4  13       99.92       84.55     22.75 o 
   6   4  13       75.96       80.25     25.86 o 
   8   4  13      805.19      814.79     41.36 o 
  10   4  13      566.83      724.47     47.65 o 
  12   4  13      542.14      573.15     56.76 o 
 -13   5  13       79.06       30.76     32.13 o 
 -11   5  13      201.01      190.66     29.71 o 
  -9   5  13      729.07      629.70     33.95 o 
  -7   5  13     4402.96     4461.21     84.76 o 
  -5   5  13     4368.98     4281.05     69.01 o 
  -3   5  13     6743.13     6763.72     88.41 o 
  -1   5  13     1778.51     1706.98     53.16 o 
   1   5  13       66.76       61.13     20.04 o 
   3   5  13      111.45      113.23     23.30 o 
   5   5  13       88.26       82.22     23.60 o 
   7   5  13     1851.87     1830.15     58.90 o 
   9   5  13     3456.29     3509.16     90.58 o 
  11   5  13     2102.83     2065.15     68.50 o 
 -12   6  13        1.56        3.61     30.95 o 
 -10   6  13      106.99      105.99     28.52 o 
  -8   6  13      483.20      518.00     35.43 o 
  -6   6  13      915.63     1050.12     38.73 o 
  -4   6  13     1964.49     1984.06     49.67 o 
  -2   6  13      847.13      808.75     30.91 o 
   0   6  13      272.44      323.39     40.42 o 
   2   6  13      221.60      174.14     29.00 o 
   4   6  13      255.71      239.21     35.46 o 
   6   6  13        0.63       -3.33     27.12 o 
   8   6  13      578.05      553.95     42.92 o 
  10   6  13     1089.68     1126.29     55.90 o 
 -11   7  13       30.75      -29.74     30.69 o 
  -9   7  13      227.56      177.16     32.91 o 
  -7   7  13     1460.78     1529.45     58.64 o 
  -5   7  13     2740.94     2878.48     63.12 o 
  -3   7  13     2363.31     2440.45     64.92 o 
  -1   7  13      388.11      431.13     33.70 o 
   1   7  13        8.87       54.84     29.07 o 
   3   7  13       18.59       20.00     30.04 o 
   5   7  13      286.34      288.52     36.90 o 
   7   7  13      616.84      622.98     46.58 o 
   9   7  13     1493.51     1561.09     85.04 o 
 -10   8  13       25.71        2.30     31.98 o 
  -8   8  13      388.52      333.14     34.16 o 
  -6   8  13     1382.31     1432.10     52.32 o 
  -4   8  13     1618.27     1647.51     54.54 o 
  -2   8  13     1319.43     1343.06     57.52 o 
   0   8  13       22.24       71.78     39.21 o 
   2   8  13       35.16       13.15     37.10 o 
   4   8  13       49.31       77.15     41.13 o 
   6   8  13      128.94       90.88     43.34 o 
   8   8  13      587.01      578.34     64.29 o 
  -7   9  13      503.13      550.56     49.63 o 
  -5   9  13      740.99      803.50     50.23 o 
  -3   9  13      482.08      511.93     45.58 o 
  -1   9  13      108.96      133.47     48.07 o 
   1   9  13        2.70      -18.66     45.80 o 
   3   9  13        6.67      -27.95     45.64 o 
   5   9  13       86.64       54.22     49.86 o 
  -4  10  13     1373.49     1455.71     86.59 o 
  -2  10  13      897.68      935.96     63.59 o 
   0  10  13      167.20      156.01     54.04 o 
   2  10  13       21.50       20.55     49.34 o 
 -14   0  14      227.66      172.29     47.27 o 
 -12   0  14      297.82      260.67     47.77 o 
 -10   0  14     3379.63     3539.69     94.09 o 
  -8   0  14     7649.69     7653.74    201.52 o 
  -6   0  14     9463.17     9302.78    159.75 o 
  -4   0  14     4842.52     4602.35     89.85 o 
  -2   0  14      130.05      110.17     27.97 o 
   0   0  14      831.35      877.86     40.44 o 
   2   0  14      593.05      551.10     40.75 o 
   4   0  14     2961.35     2878.87     81.36 o 
   6   0  14     9322.68     8901.96    180.74 o 
   8   0  14     6493.95     6339.67    150.09 o 
  10   0  14     2805.53     2663.02    296.02 o 
  12   0  14      234.80      276.90     65.93 o 
 -13   1  14        8.49        6.20     28.16 o 
 -11   1  14       32.77       29.50     25.72 o 
  -9   1  14       46.52       22.81     23.98 o 
  -7   1  14        1.58      -12.84     21.99 o 
  -5   1  14        0.93      -14.77     20.06 o 
  -3   1  14        2.14      -11.31     17.70 o 
  -1   1  14      624.01      586.40     25.23 o 
   1   1  14       45.13       64.50     19.33 o 
   3   1  14       67.11       69.40     21.63 o 
   5   1  14        7.38       10.11     24.40 o 
   7   1  14       38.86       88.32     30.88 o 
   9   1  14       11.14        2.29     35.71 o 
  11   1  14       25.50        5.00     39.80 o 
 -14   2  14      175.98      141.24     34.75 o 
 -12   2  14      106.98      141.18     28.67 o 
 -10   2  14     2389.15     2459.95     56.13 o 
  -8   2  14     4854.15     5052.72     78.22 o 
  -6   2  14     6928.02     6935.18     92.59 o 
  -4   2  14     2414.83     2422.37     43.38 o 
  -2   2  14       22.37       30.62     18.15 o 
   0   2  14     1000.37      993.40     32.03 o 
   2   2  14      172.54      177.94     22.04 o 
   4   2  14     1401.92     1380.85     42.61 o 
   6   2  14     7005.74     6934.21    101.74 o 
   8   2  14     3650.61     3612.75     83.30 o 
  10   2  14     1491.00     1485.19     64.47 o 
  12   2  14        3.77       -7.40     40.29 o 
 -13   3  14      111.34      142.12     33.65 o 
 -11   3  14        1.50      -13.20     28.13 o 
  -9   3  14      364.37      412.79     30.93 o 
  -7   3  14      396.25      429.80     29.01 o 
  -5   3  14     1327.81     1273.46     36.22 o 
  -3   3  14       73.16       82.89     19.91 o 
  -1   3  14       62.58       57.43     18.96 o 
   1   3  14      268.28      310.47     24.08 o 
   3   3  14       12.73       40.03     21.69 o 
   5   3  14      585.40      573.43     34.06 o 
   7   3  14      755.14      784.74     42.67 o 
   9   3  14      236.80      249.05     38.95 o 
  11   3  14       82.19       61.61     41.41 o 
 -12   4  14      239.29      255.48     35.07 o 
 -10   4  14     2013.08     2034.67     54.14 o 
  -8   4  14     5220.82     5071.24     84.69 o 
  -6   4  14     3942.88     3961.34     76.73 o 
  -4   4  14      799.19      830.49     29.90 o 
  -2   4  14      199.33      156.93     21.53 o 
   0   4  14      154.61      145.39     22.77 o 
   2   4  14       31.10       28.04     21.94 o 
   4   4  14     1503.78     1516.81     48.30 o 
   6   4  14     2988.60     3037.26     66.05 o 
   8   4  14     4160.72     4126.43    108.10 o 
  10   4  14     1199.91     1281.22     60.96 o 
 -11   5  14      218.31      249.06     39.14 o 
  -9   5  14      780.10      791.56     38.01 o 
  -7   5  14     1461.27     1557.40     55.57 o 
  -5   5  14      134.92      112.70     25.07 o 
  -3   5  14      203.23      217.31     24.43 o 
  -1   5  14      129.56      123.42     24.02 o 
   1   5  14       38.84       54.18     22.84 o 
   3   5  14        6.41       -4.93     24.50 o 
   5   5  14      292.92      347.76     34.70 o 
   7   5  14      809.56      889.55     45.61 o 
   9   5  14      633.77      778.45     77.48 o 
 -10   6  14      818.92      840.90     40.53 o 
  -8   6  14     1515.35     1671.71     53.78 o 
  -6   6  14     2874.22     2933.28     61.38 o 
  -4   6  14      377.39      482.84     32.93 o 
  -2   6  14      185.80      148.02     29.74 o 
   0   6  14      443.23      455.29     31.57 o 
   2   6  14       43.06       26.60     27.23 o 
   4   6  14      668.88      699.67     39.77 o 
   6   6  14     2038.27     2119.28     70.34 o 
   8   6  14     1427.81     1609.20     55.74 o 
  -9   7  14     1047.21      953.70     53.48 o 
  -7   7  14      969.52      990.14     45.26 o 
  -5   7  14     1073.12     1046.45     46.58 o 
  -3   7  14      150.22      139.76     37.07 o 
  -1   7  14       15.41       -7.51     27.60 o 
   1   7  14       87.93      135.90     33.96 o 
   3   7  14      119.57      127.05     33.61 o 
   5   7  14      475.99      494.71     46.25 o 
   7   7  14     1440.23     1375.66    103.42 o 
  -8   8  14      622.79      656.40     39.83 o 
  -6   8  14     1105.67     1126.60     54.30 o 
  -4   8  14      358.02      348.24     53.35 o 
  -2   8  14       41.28       -4.16     39.10 o 
   0   8  14        3.90       50.09     39.98 o 
   2   8  14       70.63       69.32     41.06 o 
   4   8  14      764.49      867.02     92.54 o 
   6   8  14      976.02     1055.60     73.78 o 
  -5   9  14      675.41      739.59     65.58 o 
  -3   9  14      121.92      117.78     45.69 o 
  -1   9  14        4.67       -5.76     49.27 o 
   1   9  14       32.87       18.31     50.63 o 
   3   9  14       61.26       64.83     51.72 o 
 -13   1  15     1349.75     1329.53     57.77 o 
 -11   1  15     2205.36     2266.92     56.07 o 
  -9   1  15     4233.76     4297.94     74.23 o 
  -7   1  15     1508.12     1452.31     42.75 o 
  -5   1  15      300.80      306.39     30.05 o 
  -3   1  15      397.22      386.56     24.94 o 
  -1   1  15      171.54      200.11     21.96 o 
   1   1  15      767.13      716.60     32.79 o 
   3   1  15     5648.67     5584.87     83.03 o 
   5   1  15     6676.78     6506.54    105.87 o 
   7   1  15     3276.61     3212.57     74.74 o 
   9   1  15        1.74      -33.34     32.46 o 
  11   1  15       48.57      151.86     44.77 o 
 -12   2  15      126.84      112.95     31.17 o 
 -10   2  15       39.53       19.35     27.01 o 
  -8   2  15       44.54       10.20     25.06 o 
  -6   2  15       36.51       44.56     25.00 o 
  -4   2  15       18.86       -1.79     19.83 o 
  -2   2  15       45.56       47.71     20.16 o 
   0   2  15       51.45       11.60     20.30 o 
   2   2  15      139.51      133.78     25.30 o 
   4   2  15      261.33      240.37     30.97 o 
   6   2  15      811.34      801.02     43.54 o 
   8   2  15        0.83      -21.04     31.84 o 
  10   2  15        2.80       11.13     36.23 o 
 -11   3  15     1666.33     1773.76     56.06 o 
  -9   3  15     3093.39     3343.56    119.66 o 
  -7   3  15     1607.25     1567.28     44.75 o 
  -5   3  15        2.60       -7.52     22.64 o 
  -3   3  15      308.70      348.60     25.12 o 
  -1   3  15       46.55       52.80     22.03 o 
   1   3  15     1055.84      949.05     39.58 o 
   3   3  15     3878.06     3837.78     71.86 o 
   5   3  15     4434.88     4418.57    111.49 o 
   7   3  15     2101.36     1933.15     59.38 o 
   9   3  15      141.97      112.09     35.68 o 
 -12   4  15      196.76      255.91     37.64 o 
 -10   4  15      611.10      676.92     42.44 o 
  -8   4  15      519.93      535.99     36.57 o 
  -6   4  15      158.24      155.18     28.98 o 
  -4   4  15        6.84      -11.48     22.64 o 
  -2   4  15       12.73       -6.54     21.83 o 
   0   4  15        3.82       11.27     22.19 o 
   2   4  15      435.69      414.30     35.30 o 
   4   4  15      947.62      936.66     41.84 o 
   6   4  15      999.81     1025.30     44.51 o 
   8   4  15      340.20      292.90     38.33 o 
  10   4  15        3.53       -6.99     36.90 o 
 -11   5  15     1446.23     1497.54     79.17 o 
  -9   5  15     2012.32     2005.10     54.28 o 
  -7   5  15     1252.08     1246.48     47.56 o 
  -5   5  15      273.04      206.87     30.45 o 
  -3   5  15      518.94      534.33     34.19 o 
  -1   5  15      417.96      326.66     37.65 o 
   1   5  15      649.68      584.54     37.71 o 
   3   5  15     3391.46     3346.85     93.74 o 
   5   5  15     2813.38     2872.92     70.31 o 
   7   5  15     1236.72     1313.67     57.00 o 
   9   5  15      174.68      114.10     45.95 o 
 -10   6  15      606.33      677.82     52.99 o 
  -8   6  15      865.63      894.26     44.17 o 
  -6   6  15      137.87      153.01     30.94 o 
  -4   6  15       50.08       29.77     32.64 o 
  -2   6  15      240.86      201.32     32.52 o 
   0   6  15      175.02      111.18     33.93 o 
   2   6  15      295.87      322.67     38.53 o 
   4   6  15      861.98      939.75     49.65 o 
   6   6  15      638.13      661.42     46.52 o 
   8   6  15      294.10      339.22     44.53 o 
  -7   7  15      456.16      461.86     50.97 o 
  -5   7  15      121.72       65.69     38.91 o 
  -3   7  15       14.59       24.46     37.18 o 
  -1   7  15       50.48       -3.77     36.19 o 
   1   7  15      168.50      172.73     37.43 o 
   3   7  15     1467.07     1551.98     68.69 o 
   5   7  15     1404.22     1545.52     66.69 o 
  -6   8  15      156.37      166.26     40.14 o 
  -4   8  15        4.61      -14.97     41.54 o 
  -2   8  15        7.21       45.77     51.06 o 
   0   8  15        4.63        8.89     42.13 o 
   2   8  15      290.79      249.15     50.33 o 
 -12   0  16     1508.71     1628.15     75.32 o 
 -10   0  16     1229.01     1207.23     93.70 o 
  -8   0  16      196.94       99.84     47.71 o 
  -6   0  16      135.40      144.72     37.66 o 
  -4   0  16       18.18       -8.05     30.53 o 
  -2   0  16      534.31      504.77     53.15 o 
   0   0  16     3705.44     3404.95     90.91 o 
   2   0  16     7285.02     6988.87    137.53 o 
   4   0  16     4506.16     4544.48    164.32 o 
   6   0  16      857.39      869.51     66.27 o 
   8   0  16       50.96       28.15     46.98 o 
  10   0  16      208.94      282.32     58.73 o 
 -11   1  16       30.55       21.73     29.73 o 
  -9   1  16        8.62       -1.43     26.98 o 
  -7   1  16        2.74      -30.17     27.92 o 
  -5   1  16       13.84       39.90     25.29 o 
  -3   1  16        6.30      -21.87     20.90 o 
  -1   1  16        9.76      -31.19     22.36 o 
   1   1  16       15.35        6.50     25.20 o 
   3   1  16       44.75       19.00     28.30 o 
   5   1  16       18.50       79.83     32.50 o 
   7   1  16        3.50       14.24     32.65 o 
   9   1  16      123.46      111.20     37.32 o 
 -12   2  16     2082.31     2283.55     64.96 o 
 -10   2  16     1051.03     1089.77     43.62 o 
  -8   2  16      204.64      144.42     32.39 o 
  -6   2  16       96.11       83.61     26.66 o 
  -4   2  16       13.13      -17.07     21.37 o 
  -2   2  16      359.66      342.82     28.04 o 
   0   2  16     3741.09     3720.80     64.05 o 
   2   2  16     5291.96     5210.04    100.51 o 
   4   2  16     2722.85     2665.45     62.85 o 
   6   2  16      296.87      318.62     37.69 o 
   8   2  16       20.61       39.22     34.70 o 
 -11   3  16       93.70       97.94     34.57 o 
  -9   3  16       53.34       57.12     32.62 o 
  -7   3  16      141.20      171.35     35.82 o 
  -5   3  16       22.87       -9.49     24.85 o 
  -3   3  16        3.64       -6.99     23.74 o 
  -1   3  16      124.65       74.76     24.92 o 
   1   3  16      263.60      228.06     31.54 o 
   3   3  16      412.15      460.65     35.83 o 
   5   3  16      179.20      159.50     32.97 o 
   7   3  16      130.45       50.58     34.43 o 
   9   3  16       82.79      103.27     37.30 o 
 -10   4  16      850.33      907.46     46.79 o 
  -8   4  16      325.70      276.23     37.24 o 
  -6   4  16       31.90       33.80     28.79 o 
  -4   4  16       19.21       35.29     27.11 o 
  -2   4  16       69.48       77.60     26.78 o 
   0   4  16     3568.91     3595.92     63.95 o 
   2   4  16     3877.08     3892.90     75.83 o 
   4   4  16     2215.63     2289.25     60.20 o 
   6   4  16       80.25       98.57     32.40 o 
   8   4  16       31.31       32.92     35.87 o 
  -9   5  16      108.31      170.56     37.33 o 
  -7   5  16       38.91       34.38     32.59 o 
  -5   5  16       63.77       68.04     33.67 o 
  -3   5  16        2.95       -4.43     28.44 o 
  -1   5  16       34.47        9.82     28.37 o 
   1   5  16     1526.53     1341.95     64.82 o 
   3   5  16      683.48      746.69     47.26 o 
   5   5  16      308.99      361.95     42.00 o 
   7   5  16        0.37      -52.42     34.95 o 
  -8   6  16      197.84      207.73     35.85 o 
  -6   6  16        3.24      -30.28     31.89 o 
  -4   6  16       22.51      -36.15     32.59 o 
  -2   6  16      310.67      316.88     37.54 o 
   0   6  16     1650.27     1713.89     69.36 o 
   2   6  16     1332.09     1501.01     64.82 o 
   4   6  16     1106.65     1209.47     61.66 o 
  -5   7  16       76.07       12.35     39.62 o 
  -3   7  16        2.17      -28.41     38.17 o 
  -1   7  16      251.29      216.75     43.78 o 
   1   7  16      742.86      753.60     55.02 o 
   3   7  16      914.86      856.11     84.64 o 
  -9   1  17        5.56       -9.75     31.35 o 
  -7   1  17       68.73       17.44     28.26 o 
  -5   1  17      309.32      307.98     31.32 o 
  -3   1  17     2564.89     2513.96     54.40 o 
  -1   1  17     4036.87     3960.93     71.98 o 
   1   1  17     3630.15     3602.23     69.64 o 
   3   1  17      609.62      723.59     40.49 o 
   5   1  17       23.98       27.74     33.91 o 
   7   1  17      237.07      277.58     40.19 o 
 -10   2  17        2.36      -36.73     36.79 o 
  -8   2  17       57.53       36.96     32.95 o 
  -6   2  17       31.70      -34.18     27.01 o 
  -4   2  17      102.30       99.22     25.73 o 
  -2   2  17       55.04       55.38     25.97 o 
   0   2  17       75.35       71.98     28.50 o 
   2   2  17       96.87       43.63     29.85 o 
   4   2  17        0.14      -44.84     29.89 o 
   6   2  17        0.72      -17.47     32.79 o 
  -9   3  17       13.23       18.72     37.69 o 
  -7   3  17        6.17      -39.94     28.78 o 
  -5   3  17        2.73      -37.28     26.33 o 
  -3   3  17     1764.17     1738.04     47.28 o 
  -1   3  17     2758.31     2851.07     58.90 o 
   1   3  17     2708.27     2673.56     70.38 o 
   3   3  17      374.34      413.57     37.72 o 
   5   3  17       56.51       30.53     34.23 o 
   7   3  17      327.37      371.63     41.97 o 
  -8   4  17        1.36      -46.43     30.96 o 
  -6   4  17       11.71       16.32     30.71 o 
  -4   4  17      216.39      201.88     35.04 o 
  -2   4  17      477.38      476.94     35.06 o 
   0   4  17      644.09      697.23     43.94 o 
   2   4  17      446.49      383.84     36.87 o 
   4   4  17       31.93       59.41     32.42 o 
   6   4  17        2.97      -17.19     36.03 o 
  -7   5  17       23.38       65.14     35.32 o 
  -5   5  17       76.08       12.04     35.02 o 
  -3   5  17     1152.69     1086.80     49.75 o 
  -1   5  17     1609.30     1737.19     57.84 o 
   1   5  17     2121.51     1979.09     73.82 o 
   3   5  17      316.52      322.87     43.98 o 
  -4   6  17       92.85       96.92     38.97 o 
  -2   6  17      456.61      543.83     47.04 o 
   0   6  17      788.21      839.83     51.96 o 
   2   6  17      642.91      685.79     59.55 o 
  -8   0  18        9.44      -39.44     42.81 o 
  -6   0  18      843.78      882.54     60.03 o 
  -4   0  18     2671.86     2561.75     78.15 o 
  -2   0  18     3078.32     3270.86     97.39 o 
   0   0  18      363.42      468.21     50.36 o 
   2   0  18        5.42      -37.24     68.41 o 
   4   0  18      376.56      429.42     58.88 o 
  -7   1  18        3.41      -43.55     29.03 o 
  -5   1  18       99.66      147.53     31.60 o 
  -3   1  18       72.98       62.05     29.78 o 
  -1   1  18       58.91       75.97     29.49 o 
   1   1  18        5.27       -5.79     27.44 o 
   3   1  18        3.12        6.74     33.49 o 
   5   1  18        2.46       -6.20     35.30 o 
  -6   2  18      753.54      678.33     40.57 o 
  -4   2  18     2683.86     2815.71     63.75 o 
  -2   2  18     2749.10     2775.65     63.42 o 
   0   2  18      859.34      869.51     41.29 o 
   2   2  18        5.25        1.17     31.22 o 
   4   2  18      265.39      280.74     40.76 o 
  -7   3  18        3.65        3.08     32.96 o 
  -5   3  18       69.16       80.76     35.77 o 
  -3   3  18      525.37      547.37     36.12 o 
  -1   3  18       82.21       82.48     30.92 o 
   1   3  18       19.20      -27.78     30.50 o 
   3   3  18       34.05        1.65     32.02 o 
  -4   4  18      836.25     1028.87     62.45 o 
  -2   4  18     1801.90     1960.35     55.97 o 
   0   4  18      352.88      447.99     43.92 o 
   2   4  18       16.56       16.83     38.07 o 
  -3   1  19      957.32      926.57     44.58 o 
  -1   1  19       41.54       18.43     31.81 o 
   1   1  19      226.46      236.09     37.32 o 
  -2   2  19       24.69       36.47     31.81 o 
   0   2  19       39.45       20.60     33.19 o 
                                                 
